# Supplementary material for: Pancreatic stellate cell-induced gemcitabine resistance in pancreatic cancer is associated with LDHA- and MCT4-mediated enhanced glycolysis
Source: Cancer Cell Int. 2023 Jan 19;23:9. doi: 10.1186/s12935-023-02852-7 (PMC9850604; doi:10.1186/s12935-023-02852-7)
Supplement: Supplementary file 3 — Additional file 3. PSC-secretome data. [file 12935_2023_2852_MOESM3_ESM.xlsx]

## Sheet: MS_secretomes
Protein IDs	Majority protein IDs	Peptide counts (all)	Peptide counts (razor+unique)	Peptide counts (unique)	Protein names	Gene names	Fasta headers	Number of proteins	Peptides	Razor + unique peptides	Unique peptides	Peptides PSC1-1	Peptides PSC1-2	Peptides PSC1-3	Peptides PSC2-1	Peptides PSC2-2	Peptides PSC2-3	Peptides PSC3-1	Peptides PSC3-2	Peptides PSC3-3	Razor + unique peptides PSC1-1	Razor + unique peptides PSC1-2	Razor + unique peptides PSC1-3	Razor + unique peptides PSC2-1	Razor + unique peptides PSC2-2	Razor + unique peptides PSC2-3	Razor + unique peptides PSC3-1	Razor + unique peptides PSC3-2	Razor + unique peptides PSC3-3	Unique peptides PSC1-1	Unique peptides PSC1-2	Unique peptides PSC1-3	Unique peptides PSC2-1	Unique peptides PSC2-2	Unique peptides PSC2-3	Unique peptides PSC3-1	Unique peptides PSC3-2	Unique peptides PSC3-3	Sequence coverage [%]	Unique + razor sequence coverage [%]	Unique sequence coverage [%]	Mol. weight [kDa]	Sequence length	Sequence lengths	Fraction average	Fraction 1	Q-value	Score	Identification type PSC1-1
A1L4H1	A1L4H1	4	4	4	Soluble scavenger receptor cysteine-rich domain-containing protein SSC5D	SSC5D	sp|A1L4H1|SRCRL_HUMAN Soluble scavenger receptor cysteine-rich domain-containing protein SSC5D OS=Homo sapiens OX=9606 GN=SSC5D PE=1 SV=3	1	4	4	4	3	3	3	0	0	0	3	1	3	3	3	3	0	0	0	3	1	3	3	3	3	0	0	0	3	1	3	2021-05-04	2021-05-04	2021-05-04	165.74	1573	1573	1	16	0	24.513	By MS/MS
Q9GZQ8;A6NCE7	Q9GZQ8;A6NCE7	1;1	1;1	1;1	Microtubule-associated proteins 1A/1B light chain 3B;Microtubule-associated proteins 1A/1B light chain 3 beta 2	MAP1LC3B;MAP1LC3B2	sp|Q9GZQ8|MLP3B_HUMAN Microtubule-associated proteins 1A/1B light chain 3B OS=Homo sapiens OX=9606 GN=MAP1LC3B PE=1 SV=3;sp|A6NCE7|MP3B2_HUMAN Microtubule-associated proteins 1A/1B light chain 3 beta 2 OS=Homo sapiens OX=9606 GN=MAP1LC3B2 PE=2 SV=1	2	1	1	1	1	1	1	0	0	0	1	1	1	1	1	1	0	0	0	1	1	1	1	1	1	0	0	0	1	1	1	2021-02-11	2021-02-11	2021-02-11	14.688	125	125;125	1	12	0.0023529	4041-07-01	By MS/MS
A6NDG6	A6NDG6	1	1	1	Phosphoglycolate phosphatase	PGP	sp|A6NDG6|PGP_HUMAN Glycerol-3-phosphate phosphatase OS=Homo sapiens OX=9606 GN=PGP PE=1 SV=1	1	1	1	1	0	0	0	0	0	0	1	1	1	0	0	0	0	0	0	1	1	1	0	0	0	0	0	0	1	1	1	2021-07-04	2021-07-04	2021-07-04	34.006	321	321	1	3	0.0034642	7.0016
P30046;A6NHG4	P30046;A6NHG4	2;2	2;2	2;2	D-dopachrome decarboxylase;D-dopachrome decarboxylase-like protein	DDT;DDTL	sp|P30046|DOPD_HUMAN D-dopachrome decarboxylase OS=Homo sapiens OX=9606 GN=DDT PE=1 SV=3;sp|A6NHG4|DDTL_HUMAN D-dopachrome decarboxylase-like protein OS=Homo sapiens OX=9606 GN=DDTL PE=2 SV=1	2	2	2	2	0	0	0	0	0	0	2	2	2	0	0	0	0	0	0	2	2	2	0	0	0	0	0	0	2	2	2	2021-05-19	2021-05-19	2021-05-19	12.712	118	118;134	1	8	0	12.977
E9PAV3;Q9BZK3;Q13765	E9PAV3;Q9BZK3;Q13765	1;1;1	1;1;1	1;1;1	Nascent polypeptide-associated complex subunit alpha, muscle-specific form;Putative nascent polypeptide-associated complex subunit alpha-like protein;Nascent polypeptide-associated complex subunit alpha	NACA;NACAP1	sp|E9PAV3|NACAM_HUMAN Nascent polypeptide-associated complex subunit alpha, muscle-specific form OS=Homo sapiens OX=9606 GN=NACA PE=1 SV=1;sp|Q9BZK3|NACP4_HUMAN Putative nascent polypeptide-associated complex subunit alpha-like protein OS=Homo sapiens OX=9	3	1	1	1	0	0	0	0	0	0	1	1	1	0	0	0	0	0	0	1	1	1	0	0	0	0	0	0	1	1	1	0.6	0.6	0.6	205.42	2078	2078;213;215	1	3	0.002439	5204-09-01
P63165;G2XKQ0	P63165;G2XKQ0	2;2	2;2	2;2	Small ubiquitin-related modifier 1;Small ubiquitin-related modifier	SUMO1	sp|P63165|SUMO1_HUMAN Small ubiquitin-related modifier 1 OS=Homo sapiens OX=9606 GN=SUMO1 PE=1 SV=1;sp|G2XKQ0|SUMO5_HUMAN Small ubiquitin-related modifier 5 OS=Homo sapiens OX=9606 GN=SUMO1P1 PE=1 SV=2	2	2	2	2	0	0	0	0	0	0	2	2	2	0	0	0	0	0	0	2	2	2	0	0	0	0	0	0	2	2	2	2021-08-18	2021-08-18	2021-08-18	11.557	101	101;101	1	8	0	12.018
O00115	O00115	2	2	2	Deoxyribonuclease-2-alpha	DNASE2	sp|O00115|DNS2A_HUMAN Deoxyribonuclease-2-alpha OS=Homo sapiens OX=9606 GN=DNASE2 PE=1 SV=2	1	2	2	2	1	0	0	0	0	0	2	2	2	1	0	0	0	0	0	2	2	2	1	0	0	0	0	0	2	2	2	2021-07-06	2021-07-06	2021-07-06	39.58	360	360	1	7	0.0012755	11.495	By matching
O00151	O00151	7	7	7	PDZ and LIM domain protein 1	PDLIM1	sp|O00151|PDLI1_HUMAN PDZ and LIM domain protein 1 OS=Homo sapiens OX=9606 GN=PDLIM1 PE=1 SV=4	1	7	7	7	2	1	0	1	0	0	7	7	7	2	1	0	1	0	0	7	7	7	2	1	0	1	0	0	7	7	7	34	34	34	36.071	329	329	1	29	0	58.295	By matching
O00154	O00154	4	4	4	Cytosolic acyl coenzyme A thioester hydrolase	ACOT7	sp|O00154|BACH_HUMAN Cytosolic acyl coenzyme A thioester hydrolase OS=Homo sapiens OX=9606 GN=ACOT7 PE=1 SV=3	1	4	4	4	0	0	0	0	0	0	4	4	3	0	0	0	0	0	0	4	4	3	0	0	0	0	0	0	4	4	3	2021-02-13	2021-02-13	2021-02-13	41.796	380	380	1	11	0	25.366
O00193	O00193	1	1	1	Small acidic protein	SMAP	sp|O00193|SMAP_HUMAN Small acidic protein OS=Homo sapiens OX=9606 GN=SMAP PE=1 SV=1	1	1	1	1	0	0	0	0	0	0	1	1	1	0	0	0	0	0	0	1	1	1	0	0	0	0	0	0	1	1	1	2021-06-12	2021-06-12	2021-06-12	20.332	183	183	1	5	0.0033595	6304-06-01
O00203	O00203	3	3	3	AP-3 complex subunit beta-1	AP3B1	sp|O00203|AP3B1_HUMAN AP-3 complex subunit beta-1 OS=Homo sapiens OX=9606 GN=AP3B1 PE=1 SV=3	1	3	3	3	0	0	0	0	0	0	2	3	3	0	0	0	0	0	0	2	3	3	0	0	0	0	0	0	2	3	3	2021-05-03	2021-05-03	2021-05-03	121.32	1094	1094	1	8	0	16.467
O00233	O00233	2	2	2	26S proteasome non-ATPase regulatory subunit 9	PSMD9	sp|O00233|PSMD9_HUMAN 26S proteasome non-ATPase regulatory subunit 9 OS=Homo sapiens OX=9606 GN=PSMD9 PE=1 SV=3	1	2	2	2	0	0	0	0	0	0	2	2	2	0	0	0	0	0	0	2	2	2	0	0	0	0	0	0	2	2	2	2021-09-09	2021-09-09	2021-09-09	24.682	223	223	1	6	0.0012563	11.097
O00244	O00244	2	2	2	Copper transport protein ATOX1	ATOX1	sp|O00244|ATOX1_HUMAN Copper transport protein ATOX1 OS=Homo sapiens OX=9606 GN=ATOX1 PE=1 SV=1	1	2	2	2	1	1	0	0	0	0	2	2	2	1	1	0	0	0	0	2	2	2	1	1	0	0	0	0	2	2	2	36.8	36.8	36.8	4016-07-01	68	68	1	11	0	12.751	By matching
O00273	O00273	1	1	1	DNA fragmentation factor subunit alpha	DFFA	sp|O00273|DFFA_HUMAN DNA fragmentation factor subunit alpha OS=Homo sapiens OX=9606 GN=DFFA PE=1 SV=1	1	1	1	1	0	0	0	0	0	0	1	0	1	0	0	0	0	0	0	1	0	1	0	0	0	0	0	0	1	0	1	2021-01-05	2021-01-05	2021-01-05	36.521	331	331	1	3	0.0034404	9577-06-01
O00299	O00299	12	12	12	Chloride intracellular channel protein 1	CLIC1	sp|O00299|CLIC1_HUMAN Chloride intracellular channel protein 1 OS=Homo sapiens OX=9606 GN=CLIC1 PE=1 SV=4	1	12	12	12	1	2	1	0	0	0	12	12	12	1	2	1	0	0	0	12	12	12	1	2	1	0	0	0	12	12	12	64.3	64.3	64.3	26.922	241	241	1	52	0	98.635	By matching
O00300	O00300	3	3	3	Tumor necrosis factor receptor superfamily member 11B	TNFRSF11B	sp|O00300|TR11B_HUMAN Tumor necrosis factor receptor superfamily member 11B OS=Homo sapiens OX=9606 GN=TNFRSF11B PE=1 SV=3	1	3	3	3	1	2	1	0	0	0	2	3	3	1	2	1	0	0	0	2	3	3	1	2	1	0	0	0	2	3	3	2021-02-14	2021-02-14	2021-02-14	46.026	401	401	1	12	0	20.753	By matching
O00391	O00391	37	37	37	Sulfhydryl oxidase 1	QSOX1	sp|O00391|QSOX1_HUMAN Sulfhydryl oxidase 1 OS=Homo sapiens OX=9606 GN=QSOX1 PE=1 SV=3	1	37	37	37	22	22	25	2	2	6	35	33	33	22	22	25	2	2	6	35	33	33	22	22	25	2	2	6	35	33	33	56.6	56.6	56.6	82.577	747	747	1	243	0	323.31	By MS/MS
O00410	O00410	6	6	6	Importin-5	IPO5	sp|O00410|IPO5_HUMAN Importin-5 OS=Homo sapiens OX=9606 GN=IPO5 PE=1 SV=4	1	6	6	6	0	0	0	0	0	0	5	5	6	0	0	0	0	0	0	5	5	6	0	0	0	0	0	0	5	5	6	2021-07-08	2021-07-08	2021-07-08	123.63	1097	1097	1	16	0	58.502
O00462	O00462	5	5	5	Beta-mannosidase	MANBA	sp|O00462|MANBA_HUMAN Beta-mannosidase OS=Homo sapiens OX=9606 GN=MANBA PE=1 SV=3	1	5	5	5	2	2	1	0	0	0	5	5	4	2	2	1	0	0	0	5	5	4	2	2	1	0	0	0	5	5	4	2021-02-07	2021-02-07	2021-02-07	100.89	879	879	1	19	0	30.753	By MS/MS
O00468	O00468	25	25	25	Agrin;Agrin N-terminal 110 kDa subunit;Agrin C-terminal 110 kDa subunit;Agrin C-terminal 90 kDa fragment;Agrin C-terminal 22 kDa fragment	AGRN	sp|O00468|AGRIN_HUMAN Agrin OS=Homo sapiens OX=9606 GN=AGRN PE=1 SV=6	1	25	25	25	6	3	5	0	0	0	24	24	24	6	3	5	0	0	0	24	24	24	6	3	5	0	0	0	24	24	24	2021-04-19	2021-04-19	2021-04-19	217.32	2068	2068	1	92	0	195.4	By MS/MS
O00469	O00469	9	9	9	Procollagen-lysine,2-oxoglutarate 5-dioxygenase 2	PLOD2	sp|O00469|PLOD2_HUMAN Procollagen-lysine,2-oxoglutarate 5-dioxygenase 2 OS=Homo sapiens OX=9606 GN=PLOD2 PE=1 SV=2	1	9	9	9	6	5	6	0	0	0	6	9	9	6	5	6	0	0	0	6	9	9	6	5	6	0	0	0	6	9	9	2021-02-14	2021-02-14	2021-02-14	84.685	737	737	1	47	0	58.432	By MS/MS
O00584	O00584	1	1	1	Ribonuclease T2	RNASET2	sp|O00584|RNT2_HUMAN Ribonuclease T2 OS=Homo sapiens OX=9606 GN=RNASET2 PE=1 SV=2	1	1	1	1	0	0	0	0	0	0	1	1	1	0	0	0	0	0	0	1	1	1	0	0	0	0	0	0	1	1	1	2021-05-05	2021-05-05	2021-05-05	29.48	256	256	1	5	0.0064309	3214-06-01
O00622	O00622	4	4	4	Protein CYR61	CYR61	sp|O00622|CCN1_HUMAN CCN family member 1 OS=Homo sapiens OX=9606 GN=CCN1 PE=1 SV=1	1	4	4	4	2	3	3	0	1	0	2	3	4	2	3	3	0	1	0	2	3	4	2	3	3	0	1	0	2	3	4	2021-06-17	2021-06-17	2021-06-17	42.026	381	381	1	18	0	22.748	By MS/MS
O00764	O00764	2	2	2	Pyridoxal kinase	PDXK	sp|O00764|PDXK_HUMAN Pyridoxal kinase OS=Homo sapiens OX=9606 GN=PDXK PE=1 SV=1	1	2	2	2	0	0	0	0	0	0	1	2	1	0	0	0	0	0	0	1	2	1	0	0	0	0	0	0	1	2	1	2021-07-08	2021-07-08	2021-07-08	35.102	312	312	1	4	0.0012706	11.395
O14498	O14498	3	3	3	Immunoglobulin superfamily containing leucine-rich repeat protein	ISLR	sp|O14498|ISLR_HUMAN Immunoglobulin superfamily containing leucine-rich repeat protein OS=Homo sapiens OX=9606 GN=ISLR PE=2 SV=1	1	3	3	3	3	2	3	0	0	0	3	2	3	3	2	3	0	0	0	3	2	3	3	2	3	0	0	0	3	2	3	2021-06-09	2021-06-09	2021-06-09	45.997	428	428	1	21	0	21.117	By MS/MS
O14558	O14558	2	2	2	Heat shock protein beta-6	HSPB6	sp|O14558|HSPB6_HUMAN Heat shock protein beta-6 OS=Homo sapiens OX=9606 GN=HSPB6 PE=1 SV=2	1	2	2	2	0	0	0	0	1	0	2	2	2	0	0	0	0	1	0	2	2	2	0	0	0	0	1	0	2	2	2	2021-04-14	2021-04-14	2021-04-14	17.135	160	160	1	10	0	12.684
O14579	O14579	7	7	7	Coatomer subunit epsilon	COPE	sp|O14579|COPE_HUMAN Coatomer subunit epsilon OS=Homo sapiens OX=9606 GN=COPE PE=1 SV=3	1	7	7	7	0	0	0	0	0	0	7	6	6	0	0	0	0	0	0	7	6	6	0	0	0	0	0	0	7	6	6	34.7	34.7	34.7	34.482	308	308	1	22	0	50.012
O14672	O14672	6	6	6	Disintegrin and metalloproteinase domain-containing protein 10	ADAM10	sp|O14672|ADA10_HUMAN Disintegrin and metalloproteinase domain-containing protein 10 OS=Homo sapiens OX=9606 GN=ADAM10 PE=1 SV=1	1	6	6	6	1	2	0	0	0	0	4	6	6	1	2	0	0	0	0	4	6	6	1	2	0	0	0	0	4	6	6	2021-03-14	2021-03-14	2021-03-14	84.141	748	748	1	19	0	36.946	By MS/MS
O14737	O14737	5	5	5	Programmed cell death protein 5	PDCD5	sp|O14737|PDCD5_HUMAN Programmed cell death protein 5 OS=Homo sapiens OX=9606 GN=PDCD5 PE=1 SV=3	1	5	5	5	0	0	1	0	0	0	4	5	5	0	0	1	0	0	0	4	5	5	0	0	1	0	0	0	4	5	5	44.8	44.8	44.8	14.285	125	125	1	17	0	47.369
O14773	O14773	1	1	1	Tripeptidyl-peptidase 1	TPP1	sp|O14773|TPP1_HUMAN Tripeptidyl-peptidase 1 OS=Homo sapiens OX=9606 GN=TPP1 PE=1 SV=2	1	1	1	1	1	1	0	0	0	0	1	1	1	1	1	0	0	0	0	1	1	1	1	1	0	0	0	0	1	1	1	2021-01-02	2021-01-02	2021-01-02	61.247	563	563	1	5	0.0023895	9305-07-01	By matching
O14776	O14776	1	1	1	Transcription elongation regulator 1	TCERG1	sp|O14776|TCRG1_HUMAN Transcription elongation regulator 1 OS=Homo sapiens OX=9606 GN=TCERG1 PE=1 SV=2	1	1	1	1	0	0	0	0	0	0	1	1	1	0	0	0	0	0	0	1	1	1	0	0	0	0	0	0	1	1	1	2021-01-01	2021-01-01	2021-01-01	123.9	1098	1098	1	3	0.0044346	5795-06-01
O14786	O14786	9	9	9	Neuropilin-1	NRP1	sp|O14786|NRP1_HUMAN Neuropilin-1 OS=Homo sapiens OX=9606 GN=NRP1 PE=1 SV=3	1	9	9	9	6	4	5	0	0	0	7	7	9	6	4	5	0	0	0	7	7	9	6	4	5	0	0	0	7	7	9	2021-04-14	2021-04-14	2021-04-14	103.13	923	923	1	38	0	56.872	By MS/MS
O14818;Q8TAA3	O14818	5;2	5;2	5;2	Proteasome subunit alpha type-7	PSMA7	sp|O14818|PSA7_HUMAN Proteasome subunit alpha type-7 OS=Homo sapiens OX=9606 GN=PSMA7 PE=1 SV=1	2	5	5	5	0	0	0	0	0	0	5	5	5	0	0	0	0	0	0	5	5	5	0	0	0	0	0	0	5	5	5	2021-04-23	2021-04-23	2021-04-23	27.887	248	248;256	1	15	0	43.512
O14950;P19105	O14950;P19105	6;6	6;6	3;3	Myosin regulatory light chain 12B;Myosin regulatory light chain 12A	MYL12B;MYL12A	sp|O14950|ML12B_HUMAN Myosin regulatory light chain 12B OS=Homo sapiens OX=9606 GN=MYL12B PE=1 SV=2;sp|P19105|ML12A_HUMAN Myosin regulatory light chain 12A OS=Homo sapiens OX=9606 GN=MYL12A PE=1 SV=2	2	6	6	3	1	0	0	0	0	0	6	5	5	1	0	0	0	0	0	6	5	5	1	0	0	0	0	0	3	2	2	45.3	45.3	2021-08-23	19.779	172	172;171	1	20	0	53.901	By matching
O14964	O14964	2	2	2	Hepatocyte growth factor-regulated tyrosine kinase substrate	HGS	sp|O14964|HGS_HUMAN Hepatocyte growth factor-regulated tyrosine kinase substrate OS=Homo sapiens OX=9606 GN=HGS PE=1 SV=1	1	2	2	2	0	0	0	0	0	0	1	2	1	0	0	0	0	0	0	1	2	1	0	0	0	0	0	0	1	2	1	2021-03-03	2021-03-03	2021-03-03	86.191	777	777	1	4	0.0012516	10.995
O14979	O14979	4	4	4	Heterogeneous nuclear ribonucleoprotein D-like	HNRNPDL	sp|O14979|HNRDL_HUMAN Heterogeneous nuclear ribonucleoprotein D-like OS=Homo sapiens OX=9606 GN=HNRNPDL PE=1 SV=3	1	4	4	4	0	1	0	0	0	0	4	4	4	0	1	0	0	0	0	4	4	4	0	1	0	0	0	0	4	4	4	2021-06-08	2021-06-08	2021-06-08	46.437	420	420	1	15	0	26.057
O15116	O15116	1	1	1	U6 snRNA-associated Sm-like protein LSm1	LSM1	sp|O15116|LSM1_HUMAN U6 snRNA-associated Sm-like protein LSm1 OS=Homo sapiens OX=9606 GN=LSM1 PE=1 SV=1	1	1	1	1	0	0	0	0	0	0	1	1	1	0	0	0	0	0	0	1	1	1	0	0	0	0	0	0	1	1	1	12	12	12	15.179	133	133	1	3	0.0044297	5713-06-01
O15143	O15143	2	2	2	Actin-related protein 2/3 complex subunit 1B	ARPC1B	sp|O15143|ARC1B_HUMAN Actin-related protein 2/3 complex subunit 1B OS=Homo sapiens OX=9606 GN=ARPC1B PE=1 SV=3	1	2	2	2	0	0	0	0	1	0	2	2	2	0	0	0	0	1	0	2	2	2	0	0	0	0	1	0	2	2	2	2021-02-06	2021-02-06	2021-02-06	40.949	372	372	1	7	0	13.015
O15144	O15144	6	6	6	Actin-related protein 2/3 complex subunit 2	ARPC2	sp|O15144|ARPC2_HUMAN Actin-related protein 2/3 complex subunit 2 OS=Homo sapiens OX=9606 GN=ARPC2 PE=1 SV=1	1	6	6	6	0	2	1	0	0	0	4	6	6	0	2	1	0	0	0	4	6	6	0	2	1	0	0	0	4	6	6	23	23	23	34.333	300	300	1	24	0	46.016
O15145	O15145	2	2	2	Actin-related protein 2/3 complex subunit 3	ARPC3	sp|O15145|ARPC3_HUMAN Actin-related protein 2/3 complex subunit 3 OS=Homo sapiens OX=9606 GN=ARPC3 PE=1 SV=3	1	2	2	2	1	0	1	0	0	0	2	2	2	1	0	1	0	0	0	2	2	2	1	0	1	0	0	0	2	2	2	2021-05-13	2021-05-13	2021-05-13	20.546	178	178	1	11	0	16.436	By matching
O15212	O15212	2	2	2	Prefoldin subunit 6	PFDN6	sp|O15212|PFD6_HUMAN Prefoldin subunit 6 OS=Homo sapiens OX=9606 GN=PFDN6 PE=1 SV=1	1	2	2	2	0	0	0	0	0	0	1	2	2	0	0	0	0	0	0	1	2	2	0	0	0	0	0	0	1	2	2	2021-05-15	2021-05-15	2021-05-15	14.582	129	129	1	5	0.0012547	11.067
O15400	O15400	1	1	1	Syntaxin-7	STX7	sp|O15400|STX7_HUMAN Syntaxin-7 OS=Homo sapiens OX=9606 GN=STX7 PE=1 SV=4	1	1	1	1	0	0	0	0	0	0	1	1	1	0	0	0	0	0	0	1	1	1	0	0	0	0	0	0	1	1	1	2021-04-05	2021-04-05	2021-04-05	29.815	261	261	1	3	0.0023474	3488-07-01
O15511	O15511	1	1	1	Actin-related protein 2/3 complex subunit 5	ARPC5	sp|O15511|ARPC5_HUMAN Actin-related protein 2/3 complex subunit 5 OS=Homo sapiens OX=9606 GN=ARPC5 PE=1 SV=3	1	1	1	1	0	0	0	0	0	0	1	1	1	0	0	0	0	0	0	1	1	1	0	0	0	0	0	0	1	1	1	2021-06-08	2021-06-08	2021-06-08	16.32	151	151	1	3	0.0034483	9643-06-01
O43324	O43324	1	1	1	Eukaryotic translation elongation factor 1 epsilon-1	EEF1E1	sp|O43324|MCA3_HUMAN Eukaryotic translation elongation factor 1 epsilon-1 OS=Homo sapiens OX=9606 GN=EEF1E1 PE=1 SV=1	1	1	1	1	0	0	0	0	0	0	0	1	0	0	0	0	0	0	0	0	1	0	0	0	0	0	0	0	0	1	0	2021-03-06	2021-03-06	2021-03-06	19.81	174	174	1	1	0.0094837	1956-06-01
O43390	O43390	5	3	3	Heterogeneous nuclear ribonucleoprotein R	HNRNPR	sp|O43390|HNRPR_HUMAN Heterogeneous nuclear ribonucleoprotein R OS=Homo sapiens OX=9606 GN=HNRNPR PE=1 SV=1	1	5	3	3	0	0	0	0	0	0	5	5	5	0	0	0	0	0	0	3	3	3	0	0	0	0	0	0	3	3	3	2021-03-09	2021-07-05	2021-07-05	70.942	633	633	1	9	0	19.042
O43396	O43396	3	3	3	Thioredoxin-like protein 1	TXNL1	sp|O43396|TXNL1_HUMAN Thioredoxin-like protein 1 OS=Homo sapiens OX=9606 GN=TXNL1 PE=1 SV=3	1	3	3	3	0	0	0	0	0	0	3	3	3	0	0	0	0	0	0	3	3	3	0	0	0	0	0	0	3	3	3	2021-02-15	2021-02-15	2021-02-15	32.251	289	289	1	9	0	17.197
O43399	O43399	8	8	8	Tumor protein D54	TPD52L2	sp|O43399|TPD54_HUMAN Tumor protein D54 OS=Homo sapiens OX=9606 GN=TPD52L2 PE=1 SV=2	1	8	8	8	0	0	1	0	0	0	8	8	8	0	0	1	0	0	0	8	8	8	0	0	1	0	0	0	8	8	8	49	49	49	22.237	206	206	1	26	0	72.39
O43491	O43491	1	1	1	Band 4.1-like protein 2	EPB41L2	sp|O43491|E41L2_HUMAN Band 4.1-like protein 2 OS=Homo sapiens OX=9606 GN=EPB41L2 PE=1 SV=1	1	1	1	1	0	0	0	0	0	0	1	1	1	0	0	0	0	0	0	1	1	1	0	0	0	0	0	0	1	1	1	2	2	2	112.59	1005	1005	1	3	0	13.457
O43670	O43670	2	2	2	BUB3-interacting and GLEBS motif-containing protein ZNF207	ZNF207	sp|O43670|ZN207_HUMAN BUB3-interacting and GLEBS motif-containing protein ZNF207 OS=Homo sapiens OX=9606 GN=ZNF207 PE=1 SV=1	1	2	2	2	0	0	0	1	1	1	2	2	2	0	0	0	1	1	1	2	2	2	0	0	0	1	1	1	2	2	2	2021-04-05	2021-04-05	2021-04-05	50.75	478	478	1	12	0	12.161
O43707;Q9H254	O43707	48;1	48;1	31;1	Alpha-actinin-4	ACTN4	sp|O43707|ACTN4_HUMAN Alpha-actinin-4 OS=Homo sapiens OX=9606 GN=ACTN4 PE=1 SV=2	2	48	48	31	24	23	24	0	0	0	46	48	46	24	23	24	0	0	0	46	48	46	15	14	16	0	0	0	29	31	30	61.6	61.6	42.2	104.85	911	911;2564	1	295	0	323.31	By MS/MS
O43776	O43776	3	3	3	Asparagine--tRNA ligase, cytoplasmic	NARS	sp|O43776|SYNC_HUMAN Asparagine--tRNA ligase, cytoplasmic OS=Homo sapiens OX=9606 GN=NARS1 PE=1 SV=1	1	3	3	3	0	0	0	0	0	0	1	3	1	0	0	0	0	0	0	1	3	1	0	0	0	0	0	0	1	3	1	2021-06-06	2021-06-06	2021-06-06	62.942	548	548	1	5	0	21.098
O43809	O43809	3	3	3	Cleavage and polyadenylation specificity factor subunit 5	NUDT21	sp|O43809|CPSF5_HUMAN Cleavage and polyadenylation specificity factor subunit 5 OS=Homo sapiens OX=9606 GN=NUDT21 PE=1 SV=1	1	3	3	3	0	0	0	0	0	0	3	3	3	0	0	0	0	0	0	3	3	3	0	0	0	0	0	0	3	3	3	2021-04-15	2021-04-15	2021-04-15	26.227	227	227	1	9	0	18.94
O43852	O43852	22	22	22	Calumenin	CALU	sp|O43852|CALU_HUMAN Calumenin OS=Homo sapiens OX=9606 GN=CALU PE=1 SV=2	1	22	22	22	15	15	16	1	2	2	19	19	19	15	15	16	1	2	2	19	19	19	15	15	16	1	2	2	19	19	19	73.3	73.3	73.3	37.106	315	315	1	163	0	276.11	By MS/MS
O60462	O60462	5	5	5	Neuropilin-2	NRP2	sp|O60462|NRP2_HUMAN Neuropilin-2 OS=Homo sapiens OX=9606 GN=NRP2 PE=1 SV=3	1	5	5	5	1	0	2	0	0	0	4	4	5	1	0	2	0	0	0	4	4	5	1	0	2	0	0	0	4	4	5	6	6	6	104.83	931	931	1	16	0	27.171	By matching
O60506	O60506	8	8	6	Heterogeneous nuclear ribonucleoprotein Q	SYNCRIP	sp|O60506|HNRPQ_HUMAN Heterogeneous nuclear ribonucleoprotein Q OS=Homo sapiens OX=9606 GN=SYNCRIP PE=1 SV=2	1	8	8	6	0	0	1	0	0	0	8	8	8	0	0	1	0	0	0	8	8	8	0	0	1	0	0	0	6	6	6	2021-03-18	2021-03-18	2021-06-14	69.602	623	623	1	34	0	63.651
O60565	O60565	1	1	1	Gremlin-1	GREM1	sp|O60565|GREM1_HUMAN Gremlin-1 OS=Homo sapiens OX=9606 GN=GREM1 PE=1 SV=1	1	1	1	1	0	0	0	1	1	0	0	0	0	0	0	0	1	1	0	0	0	0	0	0	0	1	1	0	0	0	0	2021-07-08	2021-07-08	2021-07-08	20.697	184	184	1	2	0.0034169	8237-06-01
O60568	O60568	16	16	16	Procollagen-lysine,2-oxoglutarate 5-dioxygenase 3	PLOD3	sp|O60568|PLOD3_HUMAN Multifunctional procollagen lysine hydroxylase and glycosyltransferase LH3 OS=Homo sapiens OX=9606 GN=PLOD3 PE=1 SV=1	1	16	16	16	8	7	10	0	0	0	12	13	11	8	7	10	0	0	0	12	13	11	8	7	10	0	0	0	12	13	11	2021-07-29	2021-07-29	2021-07-29	84.784	738	738	1	62	0	102.25	By MS/MS
O60664	O60664	5	5	5	Perilipin-3	PLIN3	sp|O60664|PLIN3_HUMAN Perilipin-3 OS=Homo sapiens OX=9606 GN=PLIN3 PE=1 SV=3	1	5	5	5	0	0	0	0	0	0	5	5	5	0	0	0	0	0	0	5	5	5	0	0	0	0	0	0	5	5	5	2021-07-21	2021-07-21	2021-07-21	47.074	434	434	1	15	0	31.534
O60687	O60687	4	4	4	Sushi repeat-containing protein SRPX2	SRPX2	sp|O60687|SRPX2_HUMAN Sushi repeat-containing protein SRPX2 OS=Homo sapiens OX=9606 GN=SRPX2 PE=1 SV=1	1	4	4	4	1	1	2	0	0	0	4	4	4	1	1	2	0	0	0	4	4	4	1	1	2	0	0	0	4	4	4	2021-09-12	2021-09-12	2021-09-12	52.971	465	465	1	17	0	46.431	By matching
Q99880;Q93079;Q99877;P62807;P58876;O60814;Q5QNW6;Q99879;P57053;P33778;Q16778;P23527;Q8N257;P06899;Q96A08;A0A2R8Y619	Q99880;Q93079;Q99877;P62807;P58876;O60814;Q5QNW6;Q99879;P57053;P33778;Q16778;P23527;Q8N257;P06899;Q96A08	4;4;4;4;4;4;4;4;4;3;3;3;3;3;2;1	4;4;4;4;4;4;4;4;4;3;3;3;3;3;2;1	4;4;4;4;4;4;4;4;4;3;3;3;3;3;2;1	Histone H2B type 1-L;Histone H2B type 1-H;Histone H2B type 1-N;Histone H2B type 1-C/E/F/G/I;Histone H2B type 1-D;Histone H2B type 1-K;Histone H2B type 2-F;Histone H2B type 1-M;Histone H2B type F-S;Histone H2B type 1-B;Histone H2B type 2-E;Histone H2B type 1-O;Histone H2B type 3-B;Histone H2B type 1-J;Histone H2B type 1-A	HIST1H2BL;HIST1H2BH;HIST1H2BN;HIST1H2BC;HIST1H2BD;HIST1H2BK;HIST2H2BF;HIST1H2BM;H2BFS;HIST1H2BB;HIST2H2BE;HIST1H2BO;HIST3H2BB;HIST1H2BJ;HIST1H2BA	sp|Q99880|H2B1L_HUMAN Histone H2B type 1-L OS=Homo sapiens OX=9606 GN=H2BC13 PE=1 SV=3;sp|Q93079|H2B1H_HUMAN Histone H2B type 1-H OS=Homo sapiens OX=9606 GN=H2BC9 PE=1 SV=3;sp|Q99877|H2B1N_HUMAN Histone H2B type 1-N OS=Homo sapiens OX=9606 GN=H2BC15 PE=1 S	16	4	4	4	1	2	2	0	0	0	4	4	4	1	2	2	0	0	0	4	4	4	1	2	2	0	0	0	4	4	4	34.9	34.9	34.9	13.952	126	126;126;126;126;126;126;126;126;126;126;126;126;126;126;127;122	1	17	0	38.772	By matching
O60841	O60841	1	1	1	Eukaryotic translation initiation factor 5B	EIF5B	sp|O60841|IF2P_HUMAN Eukaryotic translation initiation factor 5B OS=Homo sapiens OX=9606 GN=EIF5B PE=1 SV=4	1	1	1	1	0	0	0	0	0	0	1	1	1	0	0	0	0	0	0	1	1	1	0	0	0	0	0	0	1	1	1	2	2	2	138.83	1220	1220	1	3	0.0043956	5045-06-01
O60869	O60869	1	1	1	Endothelial differentiation-related factor 1	EDF1	sp|O60869|EDF1_HUMAN Endothelial differentiation-related factor 1 OS=Homo sapiens OX=9606 GN=EDF1 PE=1 SV=1	1	1	1	1	0	0	0	0	0	0	1	1	1	0	0	0	0	0	0	1	1	1	0	0	0	0	0	0	1	1	1	2021-01-10	2021-01-10	2021-01-10	16.368	148	148	1	3	0.0024301	3287-09-01
O60888	O60888	3	3	3	Protein CutA	CUTA	sp|O60888|CUTA_HUMAN Protein CutA OS=Homo sapiens OX=9606 GN=CUTA PE=1 SV=2	1	3	3	3	1	1	1	0	0	0	3	3	3	1	1	1	0	0	0	3	3	3	1	1	1	0	0	0	3	3	3	33	33	33	19.116	179	179	1	14	0	42.816	By matching
O60925	O60925	1	1	1	Prefoldin subunit 1	PFDN1	sp|O60925|PFD1_HUMAN Prefoldin subunit 1 OS=Homo sapiens OX=9606 GN=PFDN1 PE=1 SV=2	1	1	1	1	0	0	0	0	0	0	1	1	0	0	0	0	0	0	0	1	1	0	0	0	0	0	0	0	1	1	0	9	9	9	14.21	122	122	1	2	0.0023641	7.493
O75083	O75083	19	19	19	WD repeat-containing protein 1	WDR1	sp|O75083|WDR1_HUMAN WD repeat-containing protein 1 OS=Homo sapiens OX=9606 GN=WDR1 PE=1 SV=4	1	19	19	19	3	5	2	1	0	0	17	18	18	3	5	2	1	0	0	17	18	18	3	5	2	1	0	0	17	18	18	48.8	48.8	48.8	66.193	606	606	1	71	0	152.32	By matching
O75223	O75223	3	3	3	Gamma-glutamylcyclotransferase	GGCT	sp|O75223|GGCT_HUMAN Gamma-glutamylcyclotransferase OS=Homo sapiens OX=9606 GN=GGCT PE=1 SV=1	1	3	3	3	1	1	1	0	0	0	2	3	3	1	1	1	0	0	0	2	3	3	1	1	1	0	0	0	2	3	3	2021-01-26	2021-01-26	2021-01-26	21.007	188	188	1	11	0	23.197	By matching
O75326	O75326	17	17	17	Semaphorin-7A	SEMA7A	sp|O75326|SEM7A_HUMAN Semaphorin-7A OS=Homo sapiens OX=9606 GN=SEMA7A PE=1 SV=1	1	17	17	17	11	13	14	1	1	1	13	14	13	11	13	14	1	1	1	13	14	13	11	13	14	1	1	1	13	14	13	37.5	37.5	37.5	74.823	666	666	1	88	0	106.06	By MS/MS
O75347	O75347	6	6	6	Tubulin-specific chaperone A	TBCA	sp|O75347|TBCA_HUMAN Tubulin-specific chaperone A OS=Homo sapiens OX=9606 GN=TBCA PE=1 SV=3	1	6	6	6	6	6	3	0	0	0	6	5	4	6	6	3	0	0	0	6	5	4	6	6	3	0	0	0	6	5	4	50	50	50	12.855	108	108	1	33	0	39.746	By MS/MS
O75368	O75368	3	3	3	SH3 domain-binding glutamic acid-rich-like protein	SH3BGRL	sp|O75368|SH3L1_HUMAN SH3 domain-binding glutamic acid-rich-like protein OS=Homo sapiens OX=9606 GN=SH3BGRL PE=1 SV=1	1	3	3	3	2	2	2	0	0	0	3	3	3	2	2	2	0	0	0	3	3	3	2	2	2	0	0	0	3	3	3	2021-07-30	2021-07-30	2021-07-30	12.774	114	114	1	17	0	21.094	By MS/MS
O75369	O75369	82	76	74	Filamin-B	FLNB	sp|O75369|FLNB_HUMAN Filamin-B OS=Homo sapiens OX=9606 GN=FLNB PE=1 SV=2	1	82	76	74	12	5	8	1	1	4	75	78	77	11	4	6	1	1	3	69	72	71	11	4	6	1	1	3	67	70	69	44.5	42.5	41.2	278.16	2602	2602	1	275	0	323.31	By matching
O75396	O75396	1	1	1	Vesicle-trafficking protein SEC22b	SEC22B	sp|O75396|SC22B_HUMAN Vesicle-trafficking protein SEC22b OS=Homo sapiens OX=9606 GN=SEC22B PE=1 SV=4	1	1	1	1	0	0	0	0	0	0	1	1	0	0	0	0	0	0	0	1	1	0	0	0	0	0	0	0	1	1	0	2021-05-06	2021-05-06	2021-05-06	24.593	215	215	1	2	0.0024038	3445-08-01
O75436	O75436	2	2	2	Vacuolar protein sorting-associated protein 26A	VPS26A	sp|O75436|VP26A_HUMAN Vacuolar protein sorting-associated protein 26A OS=Homo sapiens OX=9606 GN=VPS26A PE=1 SV=2	1	2	2	2	0	0	0	1	0	0	1	2	2	0	0	0	1	0	0	1	2	2	0	0	0	1	0	0	1	2	2	2021-03-07	2021-03-07	2021-03-07	38.169	327	327	1	6	0.0012887	11.616
O75533	O75533	1	1	1	Splicing factor 3B subunit 1	SF3B1	sp|O75533|SF3B1_HUMAN Splicing factor 3B subunit 1 OS=Homo sapiens OX=9606 GN=SF3B1 PE=1 SV=3	1	1	1	1	0	0	0	0	0	0	1	1	1	0	0	0	0	0	0	1	1	1	0	0	0	0	0	0	1	1	1	2021-04-01	2021-04-01	2021-04-01	145.83	1304	1304	1	3	0.002381	7506-07-01
O75821	O75821	2	2	2	Eukaryotic translation initiation factor 3 subunit G	EIF3G	sp|O75821|EIF3G_HUMAN Eukaryotic translation initiation factor 3 subunit G OS=Homo sapiens OX=9606 GN=EIF3G PE=1 SV=2	1	2	2	2	0	0	0	0	0	0	2	2	2	0	0	0	0	0	0	2	2	2	0	0	0	0	0	0	2	2	2	2021-09-06	2021-09-06	2021-09-06	35.611	320	320	1	6	0.0013004	11.814
O75822	O75822	2	2	2	Eukaryotic translation initiation factor 3 subunit J	EIF3J	sp|O75822|EIF3J_HUMAN Eukaryotic translation initiation factor 3 subunit J OS=Homo sapiens OX=9606 GN=EIF3J PE=1 SV=2	1	2	2	2	0	0	0	0	0	0	1	2	1	0	0	0	0	0	0	1	2	1	0	0	0	0	0	0	1	2	1	2021-03-14	2021-03-14	2021-03-14	29.062	258	258	1	7	0	16.725
O75874	O75874	5	5	5	Isocitrate dehydrogenase [NADP] cytoplasmic	IDH1	sp|O75874|IDHC_HUMAN Isocitrate dehydrogenase [NADP] cytoplasmic OS=Homo sapiens OX=9606 GN=IDH1 PE=1 SV=2	1	5	5	5	2	2	2	0	1	0	5	5	5	2	2	2	0	1	0	5	5	5	2	2	2	0	1	0	5	5	5	2021-05-13	2021-05-13	2021-05-13	46.659	414	414	1	25	0	32.516	By matching
O75882	O75882	3	3	3	Attractin	ATRN	sp|O75882|ATRN_HUMAN Attractin OS=Homo sapiens OX=9606 GN=ATRN PE=1 SV=2	1	3	3	3	1	2	2	0	0	0	2	1	2	1	2	2	0	0	0	2	1	2	1	2	2	0	0	0	2	1	2	2021-06-02	2021-06-02	2021-06-02	158.54	1429	1429	1	10	0	16.819	By matching
Q92783;O75886	Q92783;O75886	1;1	1;1	1;1	Signal transducing adapter molecule 1;Signal transducing adapter molecule 2	STAM;STAM2	sp|Q92783|STAM1_HUMAN Signal transducing adapter molecule 1 OS=Homo sapiens OX=9606 GN=STAM PE=1 SV=3;sp|O75886|STAM2_HUMAN Signal transducing adapter molecule 2 OS=Homo sapiens OX=9606 GN=STAM2 PE=1 SV=1	2	1	1	1	0	0	0	1	1	1	0	0	0	0	0	0	1	1	1	0	0	0	0	0	0	1	1	1	0	0	0	2021-09-01	2021-09-01	2021-09-01	59.179	540	540;525	1	3	0.0085561	2683-06-01
O75937	O75937	1	1	1	DnaJ homolog subfamily C member 8	DNAJC8	sp|O75937|DNJC8_HUMAN DnaJ homolog subfamily C member 8 OS=Homo sapiens OX=9606 GN=DNAJC8 PE=1 SV=2	1	1	1	1	0	0	0	0	0	0	1	1	1	0	0	0	0	0	0	1	1	1	0	0	0	0	0	0	1	1	1	2021-02-03	2021-02-03	2021-02-03	29.841	253	253	1	3	0.0064935	3918-06-01
O76003	O76003	7	7	7	Glutaredoxin-3	GLRX3	sp|O76003|GLRX3_HUMAN Glutaredoxin-3 OS=Homo sapiens OX=9606 GN=GLRX3 PE=1 SV=2	1	7	7	7	0	0	0	0	0	0	7	5	7	0	0	0	0	0	0	7	5	7	0	0	0	0	0	0	7	5	7	2021-09-26	2021-09-26	2021-09-26	37.432	335	335	1	19	0	59.768
O76061	O76061	8	8	8	Stanniocalcin-2	STC2	sp|O76061|STC2_HUMAN Stanniocalcin-2 OS=Homo sapiens OX=9606 GN=STC2 PE=1 SV=1	1	8	8	8	6	7	7	2	2	3	7	6	5	6	7	7	2	2	3	7	6	5	6	7	7	2	2	3	7	6	5	44	44	44	33.248	302	302	1	56	0	143.64	By MS/MS
O94827	O94827	1	1	1	Pleckstrin homology domain-containing family G member 5	PLEKHG5	sp|O94827|PKHG5_HUMAN Pleckstrin homology domain-containing family G member 5 OS=Homo sapiens OX=9606 GN=PLEKHG5 PE=1 SV=3	1	1	1	1	0	0	0	0	0	0	1	1	0	0	0	0	0	0	0	1	1	0	0	0	0	0	0	0	1	1	0	2021-04-01	2021-04-01	2021-04-01	117.45	1062	1062	1	2	0.0023557	4102-07-01
O94979	O94979	3	3	3	Protein transport protein Sec31A	SEC31A	sp|O94979|SC31A_HUMAN Protein transport protein Sec31A OS=Homo sapiens OX=9606 GN=SEC31A PE=1 SV=3	1	3	3	3	0	0	0	0	0	0	3	3	3	0	0	0	0	0	0	3	3	3	0	0	0	0	0	0	3	3	3	3	3	3	133.01	1220	1220	1	9	0	18.046
O94985	O94985	17	17	17	Calsyntenin-1;Soluble Alc-alpha;CTF1-alpha	CLSTN1	sp|O94985|CSTN1_HUMAN Calsyntenin-1 OS=Homo sapiens OX=9606 GN=CLSTN1 PE=1 SV=1	1	17	17	17	11	14	13	0	0	1	16	12	13	11	14	13	0	0	1	16	12	13	11	14	13	0	0	1	16	12	13	2021-04-25	2021-04-25	2021-04-25	109.79	981	981	1	90	0	152.43	By MS/MS
O95084	O95084	4	4	4	Serine protease 23	PRSS23	sp|O95084|PRS23_HUMAN Serine protease 23 OS=Homo sapiens OX=9606 GN=PRSS23 PE=1 SV=1	1	4	4	4	2	2	1	0	0	0	4	3	4	2	2	1	0	0	0	4	3	4	2	2	1	0	0	0	4	3	4	2021-09-15	2021-09-15	2021-09-15	43.001	383	383	1	16	0	25.924	By matching
O95302	O95302	2	2	2	Peptidyl-prolyl cis-trans isomerase FKBP9	FKBP9	sp|O95302|FKBP9_HUMAN Peptidyl-prolyl cis-trans isomerase FKBP9 OS=Homo sapiens OX=9606 GN=FKBP9 PE=1 SV=2	1	2	2	2	2	2	1	1	1	0	2	1	2	2	2	1	1	1	0	2	1	2	2	2	1	1	1	0	2	1	2	4	4	4	63.083	570	570	1	14	0	13.421	By MS/MS
O95336	O95336	6	6	6	6-phosphogluconolactonase	PGLS	sp|O95336|6PGL_HUMAN 6-phosphogluconolactonase OS=Homo sapiens OX=9606 GN=PGLS PE=1 SV=2	1	6	6	6	1	0	0	0	0	0	4	6	5	1	0	0	0	0	0	4	6	5	1	0	0	0	0	0	4	6	5	2021-09-27	2021-09-27	2021-09-27	27.547	258	258	1	18	0	39.224	By matching
O95394	O95394	2	2	2	Phosphoacetylglucosamine mutase	PGM3	sp|O95394|AGM1_HUMAN Phosphoacetylglucosamine mutase OS=Homo sapiens OX=9606 GN=PGM3 PE=1 SV=1	1	2	2	2	0	0	0	0	0	0	2	2	2	0	0	0	0	0	0	2	2	2	0	0	0	0	0	0	2	2	2	2021-06-04	2021-06-04	2021-06-04	59.851	542	542	1	6	0	12.507
O95433	O95433	1	1	1	Activator of 90 kDa heat shock protein ATPase homolog 1	AHSA1	sp|O95433|AHSA1_HUMAN Activator of 90 kDa heat shock protein ATPase homolog 1 OS=Homo sapiens OX=9606 GN=AHSA1 PE=1 SV=1	1	1	1	1	0	0	0	0	0	0	1	1	1	0	0	0	0	0	0	1	1	1	0	0	0	0	0	0	1	1	1	2021-05-06	2021-05-06	2021-05-06	38.274	338	338	1	3	0.0023838	7785-07-01
O95445	O95445	1	1	1	Apolipoprotein M	APOM	sp|O95445|APOM_HUMAN Apolipoprotein M OS=Homo sapiens OX=9606 GN=APOM PE=1 SV=2	1	1	1	1	0	0	0	1	1	1	0	0	0	0	0	0	1	1	1	0	0	0	0	0	0	1	1	1	0	0	0	2021-07-03	2021-07-03	2021-07-03	21.253	188	188	1	3	0.0033708	6423-06-01
O95497	O95497	1	1	1	Pantetheinase	VNN1	sp|O95497|VNN1_HUMAN Pantetheinase OS=Homo sapiens OX=9606 GN=VNN1 PE=1 SV=2	1	1	1	1	1	1	1	0	0	1	0	0	0	1	1	1	0	0	1	0	0	0	1	1	1	0	0	1	0	0	0	2021-07-03	2021-07-03	2021-07-03	57.011	513	513	1	4	0.003352	6.608	By MS/MS
O95633	O95633	9	9	9	Follistatin-related protein 3	FSTL3	sp|O95633|FSTL3_HUMAN Follistatin-related protein 3 OS=Homo sapiens OX=9606 GN=FSTL3 PE=1 SV=1	1	9	9	9	5	7	6	3	3	4	6	7	6	5	7	6	3	3	4	6	7	6	5	7	6	3	3	4	6	7	6	35.7	35.7	35.7	27.663	263	263	1	50	0	72.739	By MS/MS
O95747;Q9UEW8	O95747	3;1	3;1	3;1	Serine/threonine-protein kinase OSR1	OXSR1	sp|O95747|OXSR1_HUMAN Serine/threonine-protein kinase OSR1 OS=Homo sapiens OX=9606 GN=OXSR1 PE=1 SV=1	2	3	3	3	0	0	0	0	0	0	3	3	3	0	0	0	0	0	0	3	3	3	0	0	0	0	0	0	3	3	3	2021-03-06	2021-03-06	2021-03-06	58.022	527	527;545	1	9	0	17.071
O95777	O95777	3	3	3	U6 snRNA-associated Sm-like protein LSm8	LSM8	sp|O95777|LSM8_HUMAN U6 snRNA-associated Sm-like protein LSm8 OS=Homo sapiens OX=9606 GN=LSM8 PE=1 SV=3	1	3	3	3	0	0	0	1	1	0	3	3	3	0	0	0	1	1	0	3	3	3	0	0	0	1	1	0	3	3	3	52.1	52.1	52.1	10.403	96	96	1	11	0	20.162
O95782;O94973	O95782	3;1	3;1	3;1	AP-2 complex subunit alpha-1	AP2A1	sp|O95782|AP2A1_HUMAN AP-2 complex subunit alpha-1 OS=Homo sapiens OX=9606 GN=AP2A1 PE=1 SV=3	2	3	3	3	0	0	0	0	0	0	3	3	3	0	0	0	0	0	0	3	3	3	0	0	0	0	0	0	3	3	3	2021-08-04	2021-08-04	2021-08-04	107.54	977	977;939	1	12	0	19.487
O95817	O95817	3	3	3	BAG family molecular chaperone regulator 3	BAG3	sp|O95817|BAG3_HUMAN BAG family molecular chaperone regulator 3 OS=Homo sapiens OX=9606 GN=BAG3 PE=1 SV=3	1	3	3	3	0	0	0	0	1	0	3	3	2	0	0	0	0	1	0	3	3	2	0	0	0	0	1	0	3	3	2	9	9	9	61.594	575	575	1	9	0	21.979
O95861	O95861	3	3	3	3(2),5-bisphosphate nucleotidase 1	BPNT1	sp|O95861|BPNT1_HUMAN 3(2),5-bisphosphate nucleotidase 1 OS=Homo sapiens OX=9606 GN=BPNT1 PE=1 SV=1	1	3	3	3	0	0	0	0	0	0	3	3	2	0	0	0	0	0	0	3	3	2	0	0	0	0	0	0	3	3	2	2021-03-15	2021-03-15	2021-03-15	33.392	308	308	1	8	0	18.018
O95865	O95865	2	2	2	N(G),N(G)-dimethylarginine dimethylaminohydrolase 2	DDAH2	sp|O95865|DDAH2_HUMAN N(G),N(G)-dimethylarginine dimethylaminohydrolase 2 OS=Homo sapiens OX=9606 GN=DDAH2 PE=1 SV=1	1	2	2	2	0	0	0	0	0	0	2	2	2	0	0	0	0	0	0	2	2	2	0	0	0	0	0	0	2	2	2	13	13	13	29.644	285	285	1	7	0	18.466
O95881	O95881	3	3	3	Thioredoxin domain-containing protein 12	TXNDC12	sp|O95881|TXD12_HUMAN Thioredoxin domain-containing protein 12 OS=Homo sapiens OX=9606 GN=TXNDC12 PE=1 SV=1	1	3	3	3	2	1	2	0	0	0	3	3	3	2	1	2	0	0	0	3	3	3	2	1	2	0	0	0	3	3	3	2021-01-22	2021-01-22	2021-01-22	19.206	172	172	1	14	0	18.717	By MS/MS
O95965	O95965	11	11	11	Integrin beta-like protein 1	ITGBL1	sp|O95965|ITGBL_HUMAN Integrin beta-like protein 1 OS=Homo sapiens OX=9606 GN=ITGBL1 PE=2 SV=1	1	11	11	11	2	4	4	9	9	9	3	3	3	2	4	4	9	9	9	3	3	3	2	4	4	9	9	9	3	3	3	2021-06-30	2021-06-30	2021-06-30	53.921	494	494	1	56	0	90.701	By MS/MS
O95967	O95967	10	10	10	EGF-containing fibulin-like extracellular matrix protein 2	EFEMP2	sp|O95967|FBLN4_HUMAN EGF-containing fibulin-like extracellular matrix protein 2 OS=Homo sapiens OX=9606 GN=EFEMP2 PE=1 SV=3	1	10	10	10	6	6	7	0	0	1	5	8	9	6	6	7	0	0	1	5	8	9	6	6	7	0	0	1	5	8	9	34.1	34.1	34.1	49.405	443	443	1	43	0	70.853	By MS/MS
P00338;P07864;Q6ZMR3	P00338	15;1;1	15;1;1	14;0;0	L-lactate dehydrogenase A chain	LDHA	sp|P00338|LDHA_HUMAN L-lactate dehydrogenase A chain OS=Homo sapiens OX=9606 GN=LDHA PE=1 SV=2	3	15	15	14	10	11	9	0	0	1	14	14	13	10	11	9	0	0	1	14	14	13	9	10	9	0	0	1	14	14	13	61.1	61.1	57.5	36.688	332	332;332;332	1	100	0	216.28	By MS/MS
P00390	P00390	6	6	6	Glutathione reductase, mitochondrial	GSR	sp|P00390|GSHR_HUMAN Glutathione reductase, mitochondrial OS=Homo sapiens OX=9606 GN=GSR PE=1 SV=2	1	6	6	6	0	0	0	0	0	0	5	5	6	0	0	0	0	0	0	5	5	6	0	0	0	0	0	0	5	5	6	2021-07-20	2021-07-20	2021-07-20	56.256	522	522	1	16	0	37.327
P00441	P00441	6	6	6	Superoxide dismutase [Cu-Zn]	SOD1	sp|P00441|SODC_HUMAN Superoxide dismutase [Cu-Zn] OS=Homo sapiens OX=9606 GN=SOD1 PE=1 SV=2	1	6	6	6	5	4	4	0	1	2	6	6	6	5	4	4	0	1	2	6	6	6	5	4	4	0	1	2	6	6	6	60.4	60.4	60.4	15.936	154	154	1	51	0	138.76	By MS/MS
P00491	P00491	12	12	12	Purine nucleoside phosphorylase	PNP	sp|P00491|PNPH_HUMAN Purine nucleoside phosphorylase OS=Homo sapiens OX=9606 GN=PNP PE=1 SV=2	1	12	12	12	2	3	0	0	0	1	11	11	11	2	3	0	0	0	1	11	11	11	2	3	0	0	0	1	11	11	11	56.1	56.1	56.1	32.118	289	289	1	45	0	115.9	By matching
P00492	P00492	3	3	3	Hypoxanthine-guanine phosphoribosyltransferase	HPRT1	sp|P00492|HPRT_HUMAN Hypoxanthine-guanine phosphoribosyltransferase OS=Homo sapiens OX=9606 GN=HPRT1 PE=1 SV=2	1	3	3	3	1	0	0	0	0	0	3	3	3	1	0	0	0	0	0	3	3	3	1	0	0	0	0	0	3	3	3	2021-03-24	2021-03-24	2021-03-24	24.579	218	218	1	10	0	19.705	By matching
P00505	P00505	4	4	4	Aspartate aminotransferase, mitochondrial	GOT2	sp|P00505|AATM_HUMAN Aspartate aminotransferase, mitochondrial OS=Homo sapiens OX=9606 GN=GOT2 PE=1 SV=3	1	4	4	4	0	0	0	0	0	0	4	4	4	0	0	0	0	0	0	4	4	4	0	0	0	0	0	0	4	4	4	2021-06-11	2021-06-11	2021-06-11	47.517	430	430	1	12	0	30.772
P00558;P07205	P00558	9;2	9;2	9;2	Phosphoglycerate kinase 1	PGK1	sp|P00558|PGK1_HUMAN Phosphoglycerate kinase 1 OS=Homo sapiens OX=9606 GN=PGK1 PE=1 SV=3	2	9	9	9	5	7	7	0	0	0	9	9	9	5	7	7	0	0	0	9	9	9	5	7	7	0	0	0	9	9	9	33.6	33.6	33.6	44.614	417	417;417	1	52	0	84.458	By MS/MS
P00736;Q9NZP8	P00736	26;1	26;1	26;1	Complement C1r subcomponent;Complement C1r subcomponent heavy chain;Complement C1r subcomponent light chain	C1R	sp|P00736|C1R_HUMAN Complement C1r subcomponent OS=Homo sapiens OX=9606 GN=C1R PE=1 SV=2	2	26	26	26	21	24	23	2	0	2	20	24	22	21	24	23	2	0	2	20	24	22	21	24	23	2	0	2	20	24	22	47	47	47	80.118	705	705;487	1	200	0	278.98	By MS/MS
P00749	P00749	9	9	9	Urokinase-type plasminogen activator;Urokinase-type plasminogen activator long chain A;Urokinase-type plasminogen activator short chain A;Urokinase-type plasminogen activator chain B	PLAU	sp|P00749|UROK_HUMAN Urokinase-type plasminogen activator OS=Homo sapiens OX=9606 GN=PLAU PE=1 SV=2	1	9	9	9	0	0	0	0	0	0	8	9	8	0	0	0	0	0	0	8	9	8	0	0	0	0	0	0	8	9	8	2021-04-23	2021-04-23	2021-04-23	48.507	431	431	1	28	0	54.274
P00750	P00750	11	11	11	Tissue-type plasminogen activator;Tissue-type plasminogen activator chain A;Tissue-type plasminogen activator chain B	PLAT	sp|P00750|TPA_HUMAN Tissue-type plasminogen activator OS=Homo sapiens OX=9606 GN=PLAT PE=1 SV=1	1	11	11	11	1	1	2	0	0	0	9	9	11	1	1	2	0	0	0	9	9	11	1	1	2	0	0	0	9	9	11	2021-03-28	2021-03-28	2021-03-28	62.916	562	562	1	38	0	73.817	By matching
P01019	P01019	2	2	2	Angiotensinogen;Angiotensin-1;Angiotensin-2;Angiotensin-3;Angiotensin-4;Angiotensin 1-9;Angiotensin 1-7;Angiotensin 1-5;Angiotensin 1-4	AGT	sp|P01019|ANGT_HUMAN Angiotensinogen OS=Homo sapiens OX=9606 GN=AGT PE=1 SV=1	1	2	2	2	2	2	1	0	0	0	2	1	1	2	2	1	0	0	0	2	1	1	2	2	1	0	0	0	2	1	1	6	6	6	53.154	485	485	1	9	0	13.18	By MS/MS
P01033	P01033	9	9	9	Metalloproteinase inhibitor 1	TIMP1	sp|P01033|TIMP1_HUMAN Metalloproteinase inhibitor 1 OS=Homo sapiens OX=9606 GN=TIMP1 PE=1 SV=1	1	9	9	9	8	8	8	5	5	7	8	8	8	8	8	8	5	5	7	8	8	8	8	8	8	5	5	7	8	8	8	57.5	57.5	57.5	23.171	207	207	1	139	0	221.65	By MS/MS
P01034	P01034	6	6	6	Cystatin-C	CST3	sp|P01034|CYTC_HUMAN Cystatin-C OS=Homo sapiens OX=9606 GN=CST3 PE=1 SV=1	1	6	6	6	2	4	3	3	3	4	6	6	5	2	4	3	3	3	4	6	6	5	2	4	3	3	3	4	6	6	5	42.5	42.5	42.5	15.799	146	146	1	44	0	80.578	By MS/MS
P01130	P01130	4	4	4	Low-density lipoprotein receptor	LDLR	sp|P01130|LDLR_HUMAN Low-density lipoprotein receptor OS=Homo sapiens OX=9606 GN=LDLR PE=1 SV=1	1	4	4	4	3	2	2	1	1	1	4	4	3	3	2	2	1	1	1	4	4	3	3	2	2	1	1	1	4	4	3	2021-04-06	2021-04-06	2021-04-06	95.375	860	860	1	21	0	25.498	By MS/MS
P01137	P01137	1	1	1	Transforming growth factor beta-1;Latency-associated peptide	TGFB1	sp|P01137|TGFB1_HUMAN Transforming growth factor beta-1 proprotein OS=Homo sapiens OX=9606 GN=TGFB1 PE=1 SV=2	1	1	1	1	0	0	0	0	0	0	1	1	1	0	0	0	0	0	0	1	1	1	0	0	0	0	0	0	1	1	1	2021-01-05	2021-01-05	2021-01-05	44.341	390	390	1	6	0.0095339	2116-06-01
P01344	P01344	2	2	2	Insulin-like growth factor II;Insulin-like growth factor II;Insulin-like growth factor II Ala-25 Del;Preptin	IGF2	sp|P01344|IGF2_HUMAN Insulin-like growth factor II OS=Homo sapiens OX=9606 GN=IGF2 PE=1 SV=1	1	2	2	2	1	0	0	2	2	1	0	0	1	1	0	0	2	2	1	0	0	1	1	0	0	2	2	1	0	0	1	2021-01-06	2021-01-06	2021-01-06	20.14	180	180	1	7	0	35.178	By matching
P02452;CON__Q862S4	P02452	88;4	88;4	86;4	Collagen alpha-1(I) chain	COL1A1	sp|P02452|CO1A1_HUMAN Collagen alpha-1(I) chain OS=Homo sapiens OX=9606 GN=COL1A1 PE=1 SV=5	2	88	88	86	62	60	65	47	45	41	62	60	60	62	60	65	47	45	41	62	60	60	60	58	63	45	43	40	60	58	58	80.9	80.9	80.9	138.94	1464	1464;114	1	976	0	323.31	By MS/MS
P02461	P02461	46	46	30	Collagen alpha-1(III) chain	COL3A1	sp|P02461|CO3A1_HUMAN Collagen alpha-1(III) chain OS=Homo sapiens OX=9606 GN=COL3A1 PE=1 SV=4	1	46	46	30	35	39	37	12	13	11	37	35	34	35	39	37	12	13	11	37	35	34	24	26	26	9	10	8	24	23	21	44.1	44.1	32.7	138.56	1466	1466	1	360	0	323.31	By MS/MS
P02462	P02462	14	14	12	Collagen alpha-1(IV) chain;Arresten	COL4A1	sp|P02462|CO4A1_HUMAN Collagen alpha-1(IV) chain OS=Homo sapiens OX=9606 GN=COL4A1 PE=1 SV=4	1	14	14	12	12	12	11	3	3	3	12	12	10	12	12	11	3	3	3	12	12	10	10	10	9	3	3	3	10	10	8	14	14	2021-04-13	160.61	1669	1669	1	127	0	152.7	By MS/MS
P02545	P02545	37	37	36	Prelamin-A/C;Lamin-A/C	LMNA	sp|P02545|LMNA_HUMAN Prelamin-A/C OS=Homo sapiens OX=9606 GN=LMNA PE=1 SV=1	1	37	37	36	13	10	11	2	2	1	36	36	35	13	10	11	2	2	1	36	36	35	12	9	10	2	2	1	35	35	34	59	59	57.8	74.139	664	664	1	197	0	323.31	By MS/MS
P02656	P02656	2	2	2	Apolipoprotein C-III	APOC3	sp|P02656|APOC3_HUMAN Apolipoprotein C-III OS=Homo sapiens OX=9606 GN=APOC3 PE=1 SV=1	1	2	2	2	0	0	0	2	2	2	0	0	0	0	0	0	2	2	2	0	0	0	0	0	0	2	2	2	0	0	0	2021-02-19	2021-02-19	2021-02-19	10.852	99	99	1	9	0	21.295
P02751	P02751	110	110	110	Fibronectin;Anastellin;Ugl-Y1;Ugl-Y2;Ugl-Y3	FN1	sp|P02751|FINC_HUMAN Fibronectin OS=Homo sapiens OX=9606 GN=FN1 PE=1 SV=5	1	110	110	110	93	89	90	39	42	36	91	87	84	93	89	90	39	42	36	91	87	84	93	89	90	39	42	36	91	87	84	60.3	60.3	60.3	272.32	2477	2477	1	1137	0	323.31	By MS/MS
P02753	P02753	4	4	4	Retinol-binding protein 4;Plasma retinol-binding protein(1-182);Plasma retinol-binding protein(1-181);Plasma retinol-binding protein(1-179);Plasma retinol-binding protein(1-176)	RBP4	sp|P02753|RET4_HUMAN Retinol-binding protein 4 OS=Homo sapiens OX=9606 GN=RBP4 PE=1 SV=3	1	4	4	4	2	1	1	3	3	3	1	1	1	2	1	1	3	3	3	1	1	1	2	1	1	3	3	3	1	1	1	2021-04-23	2021-04-23	2021-04-23	2021-01-23	201	201	1	18	0	30.997	By matching
P03956	P03956	20	20	20	Interstitial collagenase;22 kDa interstitial collagenase;27 kDa interstitial collagenase	MMP1	sp|P03956|MMP1_HUMAN Interstitial collagenase OS=Homo sapiens OX=9606 GN=MMP1 PE=1 SV=3	1	20	20	20	1	2	1	0	1	3	19	20	19	1	2	1	0	1	3	19	20	19	1	2	1	0	1	3	19	20	19	54.8	54.8	54.8	54.006	469	469	1	96	0	184.1	By MS/MS
P04075	P04075	23	23	21	Fructose-bisphosphate aldolase A	ALDOA	sp|P04075|ALDOA_HUMAN Fructose-bisphosphate aldolase A OS=Homo sapiens OX=9606 GN=ALDOA PE=1 SV=2	1	23	23	21	18	17	18	0	0	2	22	20	22	18	17	18	0	0	2	22	20	22	17	15	17	0	0	2	20	18	20	84.1	84.1	74.7	39.42	364	364	1	173	0	230.32	By MS/MS
P04080	P04080	3	3	3	Cystatin-B	CSTB	sp|P04080|CYTB_HUMAN Cystatin-B OS=Homo sapiens OX=9606 GN=CSTB PE=1 SV=2	1	3	3	3	1	2	1	0	0	0	3	3	3	1	2	1	0	0	0	3	3	3	1	2	1	0	0	0	3	3	3	45.9	45.9	45.9	11.139	98	98	1	19	0	22.302	By matching
P04083	P04083	9	9	9	Annexin A1	ANXA1	sp|P04083|ANXA1_HUMAN Annexin A1 OS=Homo sapiens OX=9606 GN=ANXA1 PE=1 SV=2	1	9	9	9	4	6	6	0	0	0	9	9	9	4	6	6	0	0	0	9	9	9	4	6	6	0	0	0	9	9	9	38.2	38.2	38.2	38.714	346	346	1	55	0	115.45	By MS/MS
P04156	P04156	2	2	2	Major prion protein	PRNP	sp|P04156|PRIO_HUMAN Major prion protein OS=Homo sapiens OX=9606 GN=PRNP PE=1 SV=1	1	2	2	2	2	2	2	0	0	0	2	2	1	2	2	2	0	0	0	2	2	1	2	2	2	0	0	0	2	2	1	2021-05-09	2021-05-09	2021-05-09	27.661	253	253	1	14	0	16.889	By MS/MS
P04216	P04216	3	3	3	Thy-1 membrane glycoprotein	THY1	sp|P04216|THY1_HUMAN Thy-1 membrane glycoprotein OS=Homo sapiens OX=9606 GN=THY1 PE=1 SV=2	1	3	3	3	1	0	0	0	0	0	2	3	1	1	0	0	0	0	0	2	3	1	1	0	0	0	0	0	2	3	1	2021-02-24	2021-02-24	2021-02-24	17.935	161	161	1	7	0	21.029	By matching
P04406;O14556	P04406	11;1	11;1	11;1	Glyceraldehyde-3-phosphate dehydrogenase	GAPDH	sp|P04406|G3P_HUMAN Glyceraldehyde-3-phosphate dehydrogenase OS=Homo sapiens OX=9606 GN=GAPDH PE=1 SV=3	2	11	11	11	6	8	8	0	1	0	11	11	11	6	8	8	0	1	0	11	11	11	6	8	8	0	1	0	11	11	11	49.6	49.6	49.6	36.053	335	335;408	1	76	0	157.77	By MS/MS
P04424	P04424	1	1	1	Argininosuccinate lyase	ASL	sp|P04424|ARLY_HUMAN Argininosuccinate lyase OS=Homo sapiens OX=9606 GN=ASL PE=1 SV=4	1	1	1	1	0	0	0	0	0	0	0	1	1	0	0	0	0	0	0	0	1	1	0	0	0	0	0	0	0	1	1	2021-06-02	2021-06-02	2021-06-02	51.657	464	464	1	2	0.0043908	4994-06-01
P04439;P01893;P13747;P01889;P10321;P17693	P04439;P01893	4;3;1;1;1;1	4;3;1;1;1;1	4;3;1;1;1;1	HLA class I histocompatibility antigen, A-3 alpha chain;Putative HLA class I histocompatibility antigen, alpha chain H	HLA-A;HLA-H	sp|P04439|HLAA_HUMAN HLA class I histocompatibility antigen, A alpha chain OS=Homo sapiens OX=9606 GN=HLA-A PE=1 SV=2;sp|P01893|HLAH_HUMAN Putative HLA class I histocompatibility antigen, alpha chain H OS=Homo sapiens OX=9606 GN=HLA-H PE=5 SV=3	6	4	4	4	0	0	0	0	0	0	4	2	2	0	0	0	0	0	0	4	2	2	0	0	0	0	0	0	4	2	2	2021-04-18	2021-04-18	2021-04-18	40.84	365	365;362;358;362;366;338	1	9	0	29.909
P04632	P04632	2	2	2	Calpain small subunit 1	CAPNS1	sp|P04632|CPNS1_HUMAN Calpain small subunit 1 OS=Homo sapiens OX=9606 GN=CAPNS1 PE=1 SV=1	1	2	2	2	0	0	0	0	0	0	1	2	2	0	0	0	0	0	0	1	2	2	0	0	0	0	0	0	1	2	2	2021-06-08	2021-06-08	2021-06-08	28.315	268	268	1	5	0	12.098
P04792	P04792	9	9	9	Heat shock protein beta-1	HSPB1	sp|P04792|HSPB1_HUMAN Heat shock protein beta-1 OS=Homo sapiens OX=9606 GN=HSPB1 PE=1 SV=2	1	9	9	9	4	3	3	1	1	3	8	8	8	4	3	3	1	1	3	8	8	8	4	3	3	1	1	3	8	8	8	63.9	63.9	63.9	22.782	205	205	1	46	0	85.8	By MS/MS
Q6FI13;P0C0S8;Q99878;Q9BTM1;Q16777;Q93077;Q7L7L0;P04908;Q96KK5;P20671;P16104;Q71UI9;P0C0S5;Q96QV6;Q8IUE6	Q6FI13;P0C0S8;Q99878;Q9BTM1;Q16777;Q93077;Q7L7L0;P04908;Q96KK5;P20671;P16104;Q71UI9;P0C0S5;Q96QV6	3;3;3;3;3;3;3;3;3;3;2;2;2;2;1	3;3;3;3;3;3;3;3;3;3;2;2;2;2;1	3;3;3;3;3;3;3;3;3;3;2;2;2;2;1	Histone H2A type 2-A;Histone H2A type 1;Histone H2A type 1-J;Histone H2A.J;Histone H2A type 2-C;Histone H2A type 1-C;Histone H2A type 3;Histone H2A type 1-B/E;Histone H2A type 1-H;Histone H2A type 1-D;Histone H2AX;Histone H2A.V;Histone H2A.Z;Histone H2A type 1-A	HIST2H2AA3;HIST1H2AG;HIST1H2AJ;H2AFJ;HIST2H2AC;HIST1H2AC;HIST3H2A;HIST1H2AB;HIST1H2AH;HIST1H2AD;H2AFX;H2AFV;H2AFZ;HIST1H2AA	sp|Q6FI13|H2A2A_HUMAN Histone H2A type 2-A OS=Homo sapiens OX=9606 GN=H2AC18 PE=1 SV=3;sp|P0C0S8|H2A1_HUMAN Histone H2A type 1 OS=Homo sapiens OX=9606 GN=H2AC11 PE=1 SV=2;sp|Q99878|H2A1J_HUMAN Histone H2A type 1-J OS=Homo sapiens OX=9606 GN=H2AC14 PE=1 SV=	15	3	3	3	0	0	0	0	0	0	3	3	3	0	0	0	0	0	0	3	3	3	0	0	0	0	0	0	3	3	3	2021-09-26	2021-09-26	2021-09-26	14.095	130	130;130;128;129;129;130;130;130;128;130;143;128;128;131;130	1	9	0	18.261
P05067	P05067	8	8	8	Amyloid beta A4 protein;N-APP;Soluble APP-alpha;Soluble APP-beta;C99;Beta-amyloid protein 42;Beta-amyloid protein 40;C83;P3(42);P3(40);C80;Gamma-secretase C-terminal fragment 59;Gamma-secretase C-terminal fragment 57;Gamma-secretase C-terminal fragment 50;C31	APP	sp|P05067|A4_HUMAN Amyloid-beta precursor protein OS=Homo sapiens OX=9606 GN=APP PE=1 SV=3	1	8	8	8	4	0	0	1	1	1	6	8	8	4	0	0	1	1	1	6	8	8	4	0	0	1	1	1	6	8	8	2021-01-15	2021-01-15	2021-01-15	86.942	770	770	1	29	0	53.611	By matching
P05120	P05120	3	3	3	Plasminogen activator inhibitor 2	SERPINB2	sp|P05120|PAI2_HUMAN Plasminogen activator inhibitor 2 OS=Homo sapiens OX=9606 GN=SERPINB2 PE=1 SV=2	1	3	3	3	1	0	0	0	0	0	3	3	3	1	0	0	0	0	0	3	3	3	1	0	0	0	0	0	3	3	3	2021-08-11	2021-08-11	2021-08-11	46.596	415	415	1	10	0	20.922	By matching
P05121	P05121	20	20	20	Plasminogen activator inhibitor 1	SERPINE1	sp|P05121|PAI1_HUMAN Plasminogen activator inhibitor 1 OS=Homo sapiens OX=9606 GN=SERPINE1 PE=1 SV=1	1	20	20	20	18	18	18	0	1	0	17	16	15	18	18	18	0	1	0	17	16	15	18	18	18	0	1	0	17	16	15	63.4	63.4	63.4	45.059	402	402	1	140	0	265.84	By MS/MS
P05155	P05155	11	11	11	Plasma protease C1 inhibitor	SERPING1	sp|P05155|IC1_HUMAN Plasma protease C1 inhibitor OS=Homo sapiens OX=9606 GN=SERPING1 PE=1 SV=2	1	11	11	11	11	11	11	0	0	0	4	6	6	11	11	11	0	0	0	4	6	6	11	11	11	0	0	0	4	6	6	28	28	28	55.154	500	500	1	60	0	99.744	By MS/MS
P05386	P05386	3	3	3	60S acidic ribosomal protein P1	RPLP1	sp|P05386|RLA1_HUMAN 60S acidic ribosomal protein P1 OS=Homo sapiens OX=9606 GN=RPLP1 PE=1 SV=1	1	3	3	3	0	1	0	0	0	0	3	2	3	0	1	0	0	0	0	3	2	3	0	1	0	0	0	0	3	2	3	74.6	74.6	74.6	11.514	114	114	1	12	0	36.4
P05387	P05387	3	3	3	60S acidic ribosomal protein P2	RPLP2	sp|P05387|RLA2_HUMAN 60S acidic ribosomal protein P2 OS=Homo sapiens OX=9606 GN=RPLP2 PE=1 SV=1	1	3	3	3	0	0	0	0	0	0	3	3	3	0	0	0	0	0	0	3	3	3	0	0	0	0	0	0	3	3	3	38.3	38.3	38.3	11.665	115	115	1	9	0	22.279
P05388;Q8NHW5	P05388;Q8NHW5	4;4	4;4	4;4	60S acidic ribosomal protein P0;60S acidic ribosomal protein P0-like	RPLP0;RPLP0P6	sp|P05388|RLA0_HUMAN 60S acidic ribosomal protein P0 OS=Homo sapiens OX=9606 GN=RPLP0 PE=1 SV=1;sp|Q8NHW5|RLA0L_HUMAN 60S acidic ribosomal protein P0-like OS=Homo sapiens OX=9606 GN=RPLP0P6 PE=5 SV=1	2	4	4	4	1	0	0	0	0	0	4	4	4	1	0	0	0	0	0	4	4	4	1	0	0	0	0	0	4	4	4	17	17	17	34.273	317	317;317	1	13	0	29.314	By matching
P05413	P05413	2	2	2	Fatty acid-binding protein, heart	FABP3	sp|P05413|FABPH_HUMAN Fatty acid-binding protein, heart OS=Homo sapiens OX=9606 GN=FABP3 PE=1 SV=4	1	2	2	2	0	0	1	0	0	0	2	1	1	0	0	1	0	0	0	2	1	1	0	0	1	0	0	0	2	1	1	2021-03-14	2021-03-14	2021-03-14	14.858	133	133	1	5	0	12.067
P05452	P05452	4	4	2	Tetranectin	CLEC3B	sp|P05452|TETN_HUMAN Tetranectin OS=Homo sapiens OX=9606 GN=CLEC3B PE=1 SV=3	1	4	4	2	4	4	4	2	2	2	0	0	0	4	4	4	2	2	2	0	0	0	2	2	2	0	0	0	0	0	0	2021-07-26	2021-07-26	2021-04-10	22.537	202	202	1	26	0	41.721	By MS/MS
P05455	P05455	1	1	1	Lupus La protein	SSB	sp|P05455|LA_HUMAN Lupus La protein OS=Homo sapiens OX=9606 GN=SSB PE=1 SV=2	1	1	1	1	0	0	0	0	0	0	1	1	1	0	0	0	0	0	0	1	1	1	0	0	0	0	0	0	1	1	1	2021-04-03	2021-04-03	2021-04-03	46.836	408	408	1	3	0.0023952	8.0095
P05783;CON__H-INV:HIT000015463;CON__P05784	P05783	3;1;1	3;1;1	3;1;1	Keratin, type I cytoskeletal 18	KRT18	sp|P05783|K1C18_HUMAN Keratin, type I cytoskeletal 18 OS=Homo sapiens OX=9606 GN=KRT18 PE=1 SV=2	3	3	3	3	0	0	1	0	0	0	3	3	3	0	0	1	0	0	0	3	3	3	0	0	1	0	0	0	3	3	3	2021-09-07	2021-09-07	2021-09-07	48.057	430	430;295;423	1	10	0	22.689
P05997	P05997	40	40	39	Collagen alpha-2(V) chain	COL5A2	sp|P05997|CO5A2_HUMAN Collagen alpha-2(V) chain OS=Homo sapiens OX=9606 GN=COL5A2 PE=1 SV=3	1	40	40	39	24	26	28	7	7	6	34	35	31	24	26	28	7	7	6	34	35	31	23	25	28	7	7	6	33	34	30	44.2	44.2	43.5	144.91	1499	1499	1	253	0	323.31	By MS/MS
P06132	P06132	3	3	3	Uroporphyrinogen decarboxylase	UROD	sp|P06132|DCUP_HUMAN Uroporphyrinogen decarboxylase OS=Homo sapiens OX=9606 GN=UROD PE=1 SV=2	1	3	3	3	0	0	0	0	0	0	3	2	2	0	0	0	0	0	0	3	2	2	0	0	0	0	0	0	3	2	2	2021-02-17	2021-02-17	2021-02-17	40.786	367	367	1	7	0	21.68
P06396	P06396	16	16	5	Gelsolin	GSN	sp|P06396|GELS_HUMAN Gelsolin OS=Homo sapiens OX=9606 GN=GSN PE=1 SV=1	1	16	16	5	12	16	14	2	2	4	11	10	10	12	16	14	2	2	4	11	10	10	5	5	5	0	0	0	3	3	3	2021-04-30	2021-04-30	2021-05-12	85.696	782	782	1	89	0	129.77	By MS/MS
P06576	P06576	5	5	5	ATP synthase subunit beta, mitochondrial	ATP5B	sp|P06576|ATPB_HUMAN ATP synthase subunit beta, mitochondrial OS=Homo sapiens OX=9606 GN=ATP5F1B PE=1 SV=3	1	5	5	5	1	0	2	0	0	0	4	5	5	1	0	2	0	0	0	4	5	5	1	0	2	0	0	0	4	5	5	2021-02-13	2021-02-13	2021-02-13	56.559	529	529	1	17	0	31.086	By matching
P06703	P06703	2	2	2	Protein S100-A6	S100A6	sp|P06703|S10A6_HUMAN Protein S100-A6 OS=Homo sapiens OX=9606 GN=S100A6 PE=1 SV=1	1	2	2	2	2	2	2	0	0	1	1	1	1	2	2	2	0	0	1	1	1	1	2	2	2	0	0	1	1	1	1	2021-07-16	2021-07-16	2021-07-16	2018-10-01	90	90	1	10	0.0024907	10.911	By MS/MS
P06733;P13929	P06733	19;3	19;3	16;0	Alpha-enolase	ENO1	sp|P06733|ENOA_HUMAN Alpha-enolase OS=Homo sapiens OX=9606 GN=ENO1 PE=1 SV=2	2	19	19	16	13	15	12	1	1	0	18	19	18	13	15	12	1	1	0	18	19	18	10	12	11	1	1	0	15	16	15	60.1	60.1	47.5	47.168	434	434;434	1	160	0	323.31	By MS/MS
P06744	P06744	14	14	9	Glucose-6-phosphate isomerase	GPI	sp|P06744|G6PI_HUMAN Glucose-6-phosphate isomerase OS=Homo sapiens OX=9606 GN=GPI PE=1 SV=4	1	14	14	9	11	12	12	0	0	1	14	13	14	11	12	12	0	0	1	14	13	14	7	8	8	0	0	1	9	9	9	40.9	40.9	2021-07-26	63.146	558	558	1	111	0	307.99	By MS/MS
P06748	P06748	2	2	2	Nucleophosmin	NPM1	sp|P06748|NPM_HUMAN Nucleophosmin OS=Homo sapiens OX=9606 GN=NPM1 PE=1 SV=2	1	2	2	2	1	0	0	0	0	0	2	2	2	1	0	0	0	0	0	2	2	2	1	0	0	0	0	0	2	2	2	2021-08-07	2021-08-07	2021-08-07	32.575	294	294	1	10	0	13.235	By matching
P06753	P06753	13	5	5	Tropomyosin alpha-3 chain	TPM3	sp|P06753|TPM3_HUMAN Tropomyosin alpha-3 chain OS=Homo sapiens OX=9606 GN=TPM3 PE=1 SV=2	1	13	5	5	7	4	5	2	2	3	10	10	10	2	1	1	0	0	0	5	5	5	2	1	1	0	0	0	5	5	5	41.1	2021-01-16	2021-01-16	32.95	285	285	1	27	0	33.651	By MS/MS
P06865	P06865	6	6	6	Beta-hexosaminidase subunit alpha	HEXA	sp|P06865|HEXA_HUMAN Beta-hexosaminidase subunit alpha OS=Homo sapiens OX=9606 GN=HEXA PE=1 SV=2	1	6	6	6	3	4	4	0	0	0	5	3	4	3	4	4	0	0	0	5	3	4	3	4	4	0	0	0	5	3	4	2021-07-12	2021-07-12	2021-07-12	60.702	529	529	1	23	0	36.752	By MS/MS
P07093	P07093	17	17	17	Glia-derived nexin	SERPINE2	sp|P07093|GDN_HUMAN Glia-derived nexin OS=Homo sapiens OX=9606 GN=SERPINE2 PE=1 SV=1	1	17	17	17	14	14	16	2	2	4	16	12	13	14	14	16	2	2	4	16	12	13	14	14	16	2	2	4	16	12	13	51.8	51.8	51.8	44.002	398	398	1	110	0	146.91	By MS/MS
P07108	P07108	4	4	4	Acyl-CoA-binding protein	DBI	sp|P07108|ACBP_HUMAN Acyl-CoA-binding protein OS=Homo sapiens OX=9606 GN=DBI PE=1 SV=2	1	4	4	4	0	1	0	0	0	0	2	2	3	0	1	0	0	0	0	2	2	3	0	1	0	0	0	0	2	2	3	47.1	47.1	47.1	10.044	87	87	1	8	0	24.397
P07195	P07195	12	11	11	L-lactate dehydrogenase B chain	LDHB	sp|P07195|LDHB_HUMAN L-lactate dehydrogenase B chain OS=Homo sapiens OX=9606 GN=LDHB PE=1 SV=2	1	12	11	11	8	9	7	0	1	0	11	11	10	7	8	7	0	1	0	11	11	10	7	8	7	0	1	0	11	11	10	47	43.4	43.4	36.638	334	334	1	64	0	121.25	By MS/MS
P07237	P07237	11	11	11	Protein disulfide-isomerase	P4HB	sp|P07237|PDIA1_HUMAN Protein disulfide-isomerase OS=Homo sapiens OX=9606 GN=P4HB PE=1 SV=3	1	11	11	11	6	6	6	0	0	0	11	10	10	6	6	6	0	0	0	11	10	10	6	6	6	0	0	0	11	10	10	2021-06-27	2021-06-27	2021-06-27	57.116	508	508	1	59	0	112.92	By MS/MS
P07339	P07339	8	8	8	Cathepsin D;Cathepsin D light chain;Cathepsin D heavy chain	CTSD	sp|P07339|CATD_HUMAN Cathepsin D OS=Homo sapiens OX=9606 GN=CTSD PE=1 SV=1	1	8	8	8	5	6	6	0	0	0	8	8	8	5	6	6	0	0	0	8	8	8	5	6	6	0	0	0	8	8	8	2021-02-25	2021-02-25	2021-02-25	44.552	412	412	1	52	0	49.118	By MS/MS
P07355;A6NMY6	P07355;A6NMY6	17;12	17;12	17;12	Annexin A2;Putative annexin A2-like protein	ANXA2;ANXA2P2	sp|P07355|ANXA2_HUMAN Annexin A2 OS=Homo sapiens OX=9606 GN=ANXA2 PE=1 SV=2;sp|A6NMY6|AXA2L_HUMAN Putative annexin A2-like protein OS=Homo sapiens OX=9606 GN=ANXA2P2 PE=5 SV=2	2	17	17	17	11	10	12	1	0	3	15	17	17	11	10	12	1	0	3	15	17	17	11	10	12	1	0	3	15	17	17	57.2	57.2	57.2	38.604	339	339;339	1	113	0	256.55	By MS/MS
P07384	P07384	1	1	1	Calpain-1 catalytic subunit	CAPN1	sp|P07384|CAN1_HUMAN Calpain-1 catalytic subunit OS=Homo sapiens OX=9606 GN=CAPN1 PE=1 SV=1	1	1	1	1	0	0	0	0	0	0	1	1	1	0	0	0	0	0	0	1	1	1	0	0	0	0	0	0	1	1	1	2021-07-01	2021-07-01	2021-07-01	81.889	714	714	1	3	0.0054705	4721-06-01
P07437;Q9BVA1;Q13885;Q13509	P07437;Q9BVA1;Q13885;Q13509	7;6;6;6	1;1;1;1	1;1;1;1	Tubulin beta chain;Tubulin beta-2B chain;Tubulin beta-2A chain;Tubulin beta-3 chain	TUBB;TUBB2B;TUBB2A;TUBB3	sp|P07437|TBB5_HUMAN Tubulin beta chain OS=Homo sapiens OX=9606 GN=TUBB PE=1 SV=2;sp|Q9BVA1|TBB2B_HUMAN Tubulin beta-2B chain OS=Homo sapiens OX=9606 GN=TUBB2B PE=1 SV=1;sp|Q13885|TBB2A_HUMAN Tubulin beta-2A chain OS=Homo sapiens OX=9606 GN=TUBB2A PE=1 SV=	4	7	1	1	5	3	3	0	0	0	6	7	7	1	1	1	0	0	0	1	1	1	1	1	1	0	0	0	1	1	1	2021-09-20	2021-04-03	2021-04-03	49.67	444	444;445;445;450	1	6	0.002442	6778-09-01	By matching
P07585	P07585	18	18	18	Decorin	DCN	sp|P07585|PGS2_HUMAN Decorin OS=Homo sapiens OX=9606 GN=DCN PE=1 SV=1	1	18	18	18	12	10	12	8	8	8	11	11	10	12	10	12	8	8	8	11	11	10	12	10	12	8	8	8	11	11	10	55.4	55.4	55.4	39.746	359	359	1	140	0	323.31	By MS/MS
P07602	P07602	15	15	15	Prosaposin;Saposin-A;Saposin-B-Val;Saposin-B;Saposin-C;Saposin-D	PSAP	sp|P07602|SAP_HUMAN Prosaposin OS=Homo sapiens OX=9606 GN=PSAP PE=1 SV=2	1	15	15	15	9	12	8	0	0	1	15	13	13	9	12	8	0	0	1	15	13	13	9	12	8	0	0	1	15	13	13	29.2	29.2	29.2	58.112	524	524	1	86	0	125.8	By MS/MS
P07686	P07686	9	9	9	Beta-hexosaminidase subunit beta;Beta-hexosaminidase subunit beta chain B;Beta-hexosaminidase subunit beta chain A	HEXB	sp|P07686|HEXB_HUMAN Beta-hexosaminidase subunit beta OS=Homo sapiens OX=9606 GN=HEXB PE=1 SV=3	1	9	9	9	3	5	4	0	0	0	7	9	7	3	5	4	0	0	0	7	9	7	3	5	4	0	0	0	7	9	7	23	23	23	63.111	556	556	1	37	0	59.707	By MS/MS
P07711	P07711	1	1	1	Cathepsin L1;Cathepsin L1 heavy chain;Cathepsin L1 light chain	CTSL	sp|P07711|CATL1_HUMAN Cathepsin L1 OS=Homo sapiens OX=9606 GN=CTSL PE=1 SV=2	1	1	1	1	0	0	0	0	0	0	1	1	1	0	0	0	0	0	0	1	1	1	0	0	0	0	0	0	1	1	1	2021-02-04	2021-02-04	2021-02-04	37.564	333	333	1	3	0	13.686
P07737	P07737	10	10	5	Profilin-1	PFN1	sp|P07737|PROF1_HUMAN Profilin-1 OS=Homo sapiens OX=9606 GN=PFN1 PE=1 SV=2	1	10	10	5	4	5	4	1	1	4	8	7	7	4	5	4	1	1	4	8	7	7	3	3	3	0	1	4	3	3	3	79.3	79.3	40	15.054	140	140	1	70	0	131.11	By MS/MS
P07814	P07814	5	5	5	Bifunctional glutamate/proline--tRNA ligase;Glutamate--tRNA ligase;Proline--tRNA ligase	EPRS	sp|P07814|SYEP_HUMAN Bifunctional glutamate/proline--tRNA ligase OS=Homo sapiens OX=9606 GN=EPRS1 PE=1 SV=5	1	5	5	5	0	0	0	0	0	0	5	5	5	0	0	0	0	0	0	5	5	5	0	0	0	0	0	0	5	5	5	2021-02-04	2021-02-04	2021-02-04	170.59	1512	1512	1	15	0	30.944
P07858	P07858	16	16	16	Cathepsin B;Cathepsin B light chain;Cathepsin B heavy chain	CTSB	sp|P07858|CATB_HUMAN Cathepsin B OS=Homo sapiens OX=9606 GN=CTSB PE=1 SV=3	1	16	16	16	5	7	4	2	2	1	15	15	15	5	7	4	2	2	1	15	15	15	5	7	4	2	2	1	15	15	15	55.2	55.2	55.2	37.821	339	339	1	92	0	148.73	By MS/MS
P07900;Q14568;Q58FF7;Q58FG1	P07900;Q14568	8;5;1;1	4;2;0;0	4;2;0;0	Heat shock protein HSP 90-alpha;Heat shock protein HSP 90-alpha A2	HSP90AA1;HSP90AA2P	sp|P07900|HS90A_HUMAN Heat shock protein HSP 90-alpha OS=Homo sapiens OX=9606 GN=HSP90AA1 PE=1 SV=5;sp|Q14568|HS902_HUMAN Heat shock protein HSP 90-alpha A2 OS=Homo sapiens OX=9606 GN=HSP90AA2P PE=1 SV=2	4	8	4	4	1	0	0	0	0	0	4	7	8	0	0	0	0	0	0	1	4	4	0	0	0	0	0	0	1	4	4	2021-04-13	2021-02-07	2021-02-07	84.659	732	732;343;597;418	1	9	0	23.724	By matching
P07910;O60812;B7ZW38;B2RXH8;P0DMR1	P07910;O60812;B7ZW38;B2RXH8;P0DMR1	5;3;3;3;3	5;3;3;3;3	5;3;3;3;3	Heterogeneous nuclear ribonucleoproteins C1/C2;Heterogeneous nuclear ribonucleoprotein C-like 1;Heterogeneous nuclear ribonucleoprotein C-like 3;Heterogeneous nuclear ribonucleoprotein C-like 2;Heterogeneous nuclear ribonucleoprotein C-like 4	HNRNPC;HNRNPCL1;HNRNPCL3;HNRNPCL2;HNRNPCL4	sp|P07910|HNRPC_HUMAN Heterogeneous nuclear ribonucleoproteins C1/C2 OS=Homo sapiens OX=9606 GN=HNRNPC PE=1 SV=4;sp|O60812|HNRC1_HUMAN Heterogeneous nuclear ribonucleoprotein C-like 1 OS=Homo sapiens OX=9606 GN=HNRNPCL1 PE=1 SV=1;sp|B7ZW38|HNRC3_HUMAN Hete	5	5	5	5	0	0	0	0	0	1	5	4	4	0	0	0	0	0	1	5	4	4	0	0	0	0	0	1	5	4	4	16	16	16	33.67	306	306;293;293;293;293	1	20	0	35.221
P07942	P07942	41	41	41	Laminin subunit beta-1	LAMB1	sp|P07942|LAMB1_HUMAN Laminin subunit beta-1 OS=Homo sapiens OX=9606 GN=LAMB1 PE=1 SV=2	1	41	41	41	30	30	30	2	2	2	35	35	35	30	30	30	2	2	2	35	35	35	30	30	30	2	2	2	35	35	35	31.2	31.2	31.2	198.04	1786	1786	1	242	0	323.31	By MS/MS
P07954	P07954	6	6	6	Fumarate hydratase, mitochondrial	FH	sp|P07954|FUMH_HUMAN Fumarate hydratase, mitochondrial OS=Homo sapiens OX=9606 GN=FH PE=1 SV=3	1	6	6	6	1	1	1	1	0	1	4	6	6	1	1	1	1	0	1	4	6	6	1	1	1	1	0	1	4	6	6	2021-02-21	2021-02-21	2021-02-21	54.636	510	510	1	21	0	52.808	By MS/MS
P07996	P07996	49	49	14	Thrombospondin-1	THBS1	sp|P07996|TSP1_HUMAN Thrombospondin-1 OS=Homo sapiens OX=9606 GN=THBS1 PE=1 SV=2	1	49	49	14	42	42	43	20	20	19	29	33	31	42	42	43	20	20	19	29	33	31	11	11	11	6	5	6	9	10	8	49.7	49.7	2021-04-14	129.38	1170	1170	1	351	0	323.31	By MS/MS
P08123	P08123	82	82	82	Collagen alpha-2(I) chain	COL1A2	sp|P08123|CO1A2_HUMAN Collagen alpha-2(I) chain OS=Homo sapiens OX=9606 GN=COL1A2 PE=1 SV=7	1	82	82	82	61	62	67	45	46	40	62	59	59	61	62	67	45	46	40	62	59	59	61	62	67	45	46	40	62	59	59	72	72	72	129.31	1366	1366	1	997	0	323.31	By MS/MS
P08195	P08195	3	3	3	4F2 cell-surface antigen heavy chain	SLC3A2	sp|P08195|4F2_HUMAN 4F2 cell-surface antigen heavy chain OS=Homo sapiens OX=9606 GN=SLC3A2 PE=1 SV=3	1	3	3	3	1	1	0	0	0	0	2	2	3	1	1	0	0	0	0	2	2	3	1	1	0	0	0	0	2	2	3	2021-06-05	2021-06-05	2021-06-05	67.993	630	630	1	9	0	17.942	By matching
P08238	P08238	11	11	6	Heat shock protein HSP 90-beta	HSP90AB1	sp|P08238|HS90B_HUMAN Heat shock protein HSP 90-beta OS=Homo sapiens OX=9606 GN=HSP90AB1 PE=1 SV=4	1	11	11	6	2	1	0	0	1	0	7	10	10	2	1	0	0	1	0	7	10	10	1	1	0	0	1	0	3	6	5	2021-03-16	2021-03-16	2021-04-08	83.263	724	724	1	31	0	74.288	By MS/MS
P08253	P08253	37	37	37	72 kDa type IV collagenase;PEX	MMP2	sp|P08253|MMP2_HUMAN 72 kDa type IV collagenase OS=Homo sapiens OX=9606 GN=MMP2 PE=1 SV=2	1	37	37	37	20	24	23	17	15	17	28	28	27	20	24	23	17	15	17	28	28	27	20	24	23	17	15	17	28	28	27	67	67	67	73.881	660	660	1	298	0	323.31	By MS/MS
P08254;P09238	P08254	12;2	12;2	12;2	Stromelysin-1	MMP3	sp|P08254|MMP3_HUMAN Stromelysin-1 OS=Homo sapiens OX=9606 GN=MMP3 PE=1 SV=2	2	12	12	12	0	0	0	0	0	0	10	11	9	0	0	0	0	0	0	10	11	9	0	0	0	0	0	0	10	11	9	2021-05-23	2021-05-23	2021-05-23	53.977	477	477;476	1	34	0	76.047
P08476	P08476	14	14	14	Inhibin beta A chain	INHBA	sp|P08476|INHBA_HUMAN Inhibin beta A chain OS=Homo sapiens OX=9606 GN=INHBA PE=1 SV=2	1	14	14	14	4	3	5	6	5	5	8	8	8	4	3	5	6	5	5	8	8	8	4	3	5	6	5	5	8	8	8	35.7	35.7	35.7	47.442	426	426	1	64	0	110.77	By MS/MS
P08572	P08572	33	33	33	Collagen alpha-2(IV) chain;Canstatin	COL4A2	sp|P08572|CO4A2_HUMAN Collagen alpha-2(IV) chain OS=Homo sapiens OX=9606 GN=COL4A2 PE=1 SV=4	1	33	33	33	29	29	29	10	8	10	23	25	27	29	29	29	10	8	10	23	25	27	29	29	29	10	8	10	23	25	27	2021-03-29	2021-03-29	2021-03-29	167.55	1712	1712	1	263	0	307.19	By MS/MS
P08579	P08579	2	2	1	U2 small nuclear ribonucleoprotein B	SNRPB2	sp|P08579|RU2B_HUMAN U2 small nuclear ribonucleoprotein B OS=Homo sapiens OX=9606 GN=SNRPB2 PE=1 SV=1	1	2	2	1	0	0	0	0	0	0	2	1	1	0	0	0	0	0	0	2	1	1	0	0	0	0	0	0	1	0	0	2021-01-11	2021-01-11	8	25.486	225	225	1	4	0	14.241
P08603;Q03591;Q02985	P08603	17;2;1	17;2;1	17;2;1	Complement factor H	CFH	sp|P08603|CFAH_HUMAN Complement factor H OS=Homo sapiens OX=9606 GN=CFH PE=1 SV=4	3	17	17	17	7	11	11	1	1	1	11	12	14	7	11	11	1	1	1	11	12	14	7	11	11	1	1	1	11	12	14	2021-04-18	2021-04-18	2021-04-18	139.09	1231	1231;330;330	1	77	0	104.34	By MS/MS
P08670;P41219;CON__Q6ISB0;Q9NSB2;CON__Q9DCV7;CON__Q9NSB2;CON__P50446;CON__P02538;CON__P04259;CON__Q8BGZ7;CON__Q01546;CON__P12035;CON__P13647;CON__Q5XQN5;CON__Q8VED5;CON__P07744;CON__Q7RTT2;CON__Q8N1N4-2;CON__O95678;CON__P48668;P12036;CON__Q5XKE5;Q8N1N4;Q16352;P07196;P12035;Q01546;P14136;Q5XKE5;O95678;P48668;P04259;P07197;P02538;P13647;CON__Q922U2	P08670	42;3;2;2;2;2;1;1;1;1;1;1;1;1;1;1;1;1;1;1;1;1;1;1;1;1;1;1;1;1;1;1;1;1;1;1	42;3;2;2;2;2;1;1;1;1;1;1;1;1;1;1;1;1;1;1;1;1;1;1;1;1;1;1;1;1;1;1;1;1;1;1	37;2;0;0;0;0;0;0;0;0;0;0;0;0;0;0;0;0;0;0;0;0;0;0;0;0;0;0;0;0;0;0;0;0;0;0	Vimentin	VIM	sp|P08670|VIME_HUMAN Vimentin OS=Homo sapiens OX=9606 GN=VIM PE=1 SV=4	36	42	42	37	26	29	32	14	15	13	32	32	33	26	29	32	14	15	13	32	32	33	23	25	28	13	13	12	27	27	28	69.7	69.7	63.3	53.651	466	466;470;600;600;457;600;553;564;564;551;638;629;590;601;531;525;521;521;551;564;1026;535;520;499;543;628;638;432;535;551;564;564;916;564;590;580	1	340	0	323.31	By MS/MS
P08865	P08865	7	7	7	40S ribosomal protein SA	RPSA	sp|P08865|RSSA_HUMAN 40S ribosomal protein SA OS=Homo sapiens OX=9606 GN=RPSA PE=1 SV=4	1	7	7	7	0	0	0	0	0	0	7	7	7	0	0	0	0	0	0	7	7	7	0	0	0	0	0	0	7	7	7	35.3	35.3	35.3	32.854	295	295	1	25	0	55.656
P09012	P09012	2	1	1	U1 small nuclear ribonucleoprotein A	SNRPA	sp|P09012|SNRPA_HUMAN U1 small nuclear ribonucleoprotein A OS=Homo sapiens OX=9606 GN=SNRPA PE=1 SV=3	1	2	1	1	0	0	0	0	0	0	2	1	1	0	0	0	0	0	0	1	0	0	0	0	0	0	0	0	1	0	0	2021-09-08	2021-04-06	2021-04-06	31.279	282	282	1	1	0.0034014	7736-06-01
P09104	P09104	7	4	4	Gamma-enolase	ENO2	sp|P09104|ENOG_HUMAN Gamma-enolase OS=Homo sapiens OX=9606 GN=ENO2 PE=1 SV=3	1	7	4	4	4	3	3	0	0	0	6	7	7	1	0	2	0	0	0	3	4	4	1	0	2	0	0	0	3	4	4	2021-01-28	2021-04-15	2021-04-15	47.268	434	434	1	17	0	28.238	By matching
P09211	P09211	11	11	11	Glutathione S-transferase P	GSTP1	sp|P09211|GSTP1_HUMAN Glutathione S-transferase P OS=Homo sapiens OX=9606 GN=GSTP1 PE=1 SV=2	1	11	11	11	7	8	4	0	0	1	11	11	11	7	8	4	0	0	1	11	11	11	7	8	4	0	0	1	11	11	11	65.7	65.7	65.7	23.356	210	210	1	74	0	274.22	By MS/MS
P09382	P09382	8	8	8	Galectin-1	LGALS1	sp|P09382|LEG1_HUMAN Galectin-1 OS=Homo sapiens OX=9606 GN=LGALS1 PE=1 SV=2	1	8	8	8	6	6	5	1	1	5	8	7	8	6	6	5	1	1	5	8	7	8	6	6	5	1	1	5	8	7	8	83.7	83.7	83.7	14.716	135	135	1	86	0	224.75	By MS/MS
P09429	P09429	1	1	1	High mobility group protein B1	HMGB1	sp|P09429|HMGB1_HUMAN High mobility group protein B1 OS=Homo sapiens OX=9606 GN=HMGB1 PE=1 SV=3	1	1	1	1	0	0	0	0	0	0	1	1	1	0	0	0	0	0	0	1	1	1	0	0	0	0	0	0	1	1	1	2021-05-06	2021-05-06	2021-05-06	24.893	215	215	1	3	0.0024242	2066-09-01
P09486	P09486	28	28	28	SPARC	SPARC	sp|P09486|SPRC_HUMAN SPARC OS=Homo sapiens OX=9606 GN=SPARC PE=1 SV=1	1	28	28	28	17	16	16	26	24	18	16	15	15	17	16	16	26	24	18	16	15	15	17	16	16	26	24	18	16	15	15	67.7	67.7	67.7	34.632	303	303	1	422	0	323.31	By MS/MS
P09493	P09493	14	10	5	Tropomyosin alpha-1 chain	TPM1	sp|P09493|TPM1_HUMAN Tropomyosin alpha-1 chain OS=Homo sapiens OX=9606 GN=TPM1 PE=1 SV=2	1	14	10	5	7	6	7	2	2	2	11	12	12	5	4	4	1	1	0	9	10	10	1	2	2	0	0	0	4	5	5	37.7	2021-08-27	13	32.708	284	284	1	65	0	144.47	By MS/MS
P09496	P09496	2	2	2	Clathrin light chain A	CLTA	sp|P09496|CLCA_HUMAN Clathrin light chain A OS=Homo sapiens OX=9606 GN=CLTA PE=1 SV=1	1	2	2	2	0	0	0	0	0	0	2	2	2	0	0	0	0	0	0	2	2	2	0	0	0	0	0	0	2	2	2	4	4	4	27.076	248	248	1	6	0.0024938	10.913
P09601	P09601	2	2	2	Heme oxygenase 1	HMOX1	sp|P09601|HMOX1_HUMAN Heme oxygenase 1 OS=Homo sapiens OX=9606 GN=HMOX1 PE=1 SV=1	1	2	2	2	0	0	0	0	0	0	2	1	1	0	0	0	0	0	0	2	1	1	0	0	0	0	0	0	2	1	1	2021-07-09	2021-07-09	2021-07-09	32.818	288	288	1	4	0.0012594	2021-12-11
P09603	P09603	7	7	7	Macrophage colony-stimulating factor 1;Processed macrophage colony-stimulating factor 1	CSF1	sp|P09603|CSF1_HUMAN Macrophage colony-stimulating factor 1 OS=Homo sapiens OX=9606 GN=CSF1 PE=1 SV=2	1	7	7	7	4	5	6	1	0	0	7	5	7	4	5	6	1	0	0	7	5	7	4	5	6	1	0	0	7	5	7	2021-07-15	2021-07-15	2021-07-15	60.179	554	554	1	47	0	52.633	By MS/MS
P09619	P09619	2	2	2	Platelet-derived growth factor receptor beta	PDGFRB	sp|P09619|PGFRB_HUMAN Platelet-derived growth factor receptor beta OS=Homo sapiens OX=9606 GN=PDGFRB PE=1 SV=1	1	2	2	2	1	1	1	0	0	0	2	2	2	1	1	1	0	0	0	2	2	2	1	1	1	0	0	0	2	2	2	2021-09-02	2021-09-02	2021-09-02	123.97	1106	1106	1	9	0	13.365	By matching
P09651;Q32P51	P09651;Q32P51	10;7	10;7	10;7	Heterogeneous nuclear ribonucleoprotein A1;Heterogeneous nuclear ribonucleoprotein A1, N-terminally processed;Heterogeneous nuclear ribonucleoprotein A1-like 2	HNRNPA1;HNRNPA1L2	sp|P09651|ROA1_HUMAN Heterogeneous nuclear ribonucleoprotein A1 OS=Homo sapiens OX=9606 GN=HNRNPA1 PE=1 SV=5;sp|Q32P51|RA1L2_HUMAN Heterogeneous nuclear ribonucleoprotein A1-like 2 OS=Homo sapiens OX=9606 GN=HNRNPA1L2 PE=2 SV=2	2	10	10	10	0	0	1	0	0	0	10	9	10	0	0	1	0	0	0	10	9	10	0	0	1	0	0	0	10	9	10	2021-06-30	2021-06-30	2021-06-30	38.746	372	372;320	1	37	0	152.76
P09871	P09871	20	20	20	Complement C1s subcomponent;Complement C1s subcomponent heavy chain;Complement C1s subcomponent light chain	C1S	sp|P09871|C1S_HUMAN Complement C1s subcomponent OS=Homo sapiens OX=9606 GN=C1S PE=1 SV=1	1	20	20	20	16	19	16	2	1	3	18	19	16	16	19	16	2	1	3	18	19	16	16	19	16	2	1	3	18	19	16	45.9	45.9	45.9	76.684	688	688	1	130	0	207.08	By MS/MS
P09936	P09936	11	11	11	Ubiquitin carboxyl-terminal hydrolase isozyme L1	UCHL1	sp|P09936|UCHL1_HUMAN Ubiquitin carboxyl-terminal hydrolase isozyme L1 OS=Homo sapiens OX=9606 GN=UCHL1 PE=1 SV=2	1	11	11	11	7	6	6	0	0	1	10	10	9	7	6	6	0	0	1	10	10	9	7	6	6	0	0	1	10	10	9	77.1	77.1	77.1	24.824	223	223	1	77	0	149.93	By MS/MS
P09960	P09960	8	8	8	Leukotriene A-4 hydrolase	LTA4H	sp|P09960|LKHA4_HUMAN Leukotriene A-4 hydrolase OS=Homo sapiens OX=9606 GN=LTA4H PE=1 SV=2	1	8	8	8	1	1	2	0	0	2	8	8	8	1	1	2	0	0	2	8	8	8	1	1	2	0	0	2	8	8	8	2021-03-20	2021-03-20	2021-03-20	69.284	611	611	1	31	0	54.691	By matching
P09972	P09972	4	2	2	Fructose-bisphosphate aldolase C	ALDOC	sp|P09972|ALDOC_HUMAN Fructose-bisphosphate aldolase C OS=Homo sapiens OX=9606 GN=ALDOC PE=1 SV=2	1	4	2	2	2	3	3	0	0	0	2	4	3	1	1	2	0	0	0	0	2	1	1	1	2	0	0	0	0	2	1	2021-05-16	2021-01-07	2021-01-07	39.455	364	364	1	9	0	28.014	By MS/MS
P0C0L5;P0C0L4	P0C0L5;P0C0L4	2;2	1;1	1;1	Complement C4-B;Complement C4 beta chain;Complement C4-B alpha chain;C4a anaphylatoxin;C4b-B;C4d-B;Complement C4 gamma chain;Complement C4-A;Complement C4 beta chain;Complement C4-A alpha chain;C4a anaphylatoxin;C4b-A;C4d-A;Complement C4 gamma chain	C4B;C4A	sp|P0C0L5|CO4B_HUMAN Complement C4-B OS=Homo sapiens OX=9606 GN=C4B PE=1 SV=2;sp|P0C0L4|CO4A_HUMAN Complement C4-A OS=Homo sapiens OX=9606 GN=C4A PE=1 SV=2	2	2	1	1	1	1	1	0	0	1	0	0	0	1	1	1	0	0	0	0	0	0	1	1	1	0	0	0	0	0	0	2021-07-01	2021-02-01	2021-02-01	192.75	1744	1744;1744	1	3	0.0085653	2774-06-01	By MS/MS
P0CG48;P0CG47;P62979;P62987	P0CG48;P0CG47;P62979;P62987	5;5;5;5	5;5;5;5	5;5;5;5	Polyubiquitin-C;Ubiquitin;Polyubiquitin-B;Ubiquitin;Ubiquitin-40S ribosomal protein S27a;Ubiquitin;40S ribosomal protein S27a;Ubiquitin-60S ribosomal protein L40;Ubiquitin;60S ribosomal protein L40	UBC;UBB;RPS27A;UBA52	sp|P0CG48|UBC_HUMAN Polyubiquitin-C OS=Homo sapiens OX=9606 GN=UBC PE=1 SV=3;sp|P0CG47|UBB_HUMAN Polyubiquitin-B OS=Homo sapiens OX=9606 GN=UBB PE=1 SV=1;sp|P62979|RS27A_HUMAN Ubiquitin-40S ribosomal protein S27a OS=Homo sapiens OX=9606 GN=RPS27A PE=1 SV=2	4	5	5	5	1	2	1	0	0	0	4	4	5	1	2	1	0	0	0	4	4	5	1	2	1	0	0	0	4	4	5	61.8	61.8	61.8	77.038	685	685;229;156;128	1	23	0	34.666	By matching
P0DMV8;P0DMV9	P0DMV8;P0DMV9	14;14	13;13	8;8	Heat shock 70 kDa protein 1A;Heat shock 70 kDa protein 1B	HSPA1A;HSPA1B	sp|P0DMV8|HS71A_HUMAN Heat shock 70 kDa protein 1A OS=Homo sapiens OX=9606 GN=HSPA1A PE=1 SV=1;sp|P0DMV9|HS71B_HUMAN Heat shock 70 kDa protein 1B OS=Homo sapiens OX=9606 GN=HSPA1B PE=1 SV=1	2	14	13	8	3	1	2	0	0	0	14	14	13	2	0	1	0	0	0	13	13	12	2	0	0	0	0	0	8	8	7	31.4	2021-03-29	2021-07-19	70.051	641	641;641	1	47	0	95.44	By matching
P0DP25;P0DP24;P0DP23;P27482;P02585	P0DP25;P0DP24;P0DP23	10;10;10;1;1	10;10;10;1;1	10;10;10;1;1			sp|P0DP25|CALM3_HUMAN Calmodulin-3 OS=Homo sapiens OX=9606 GN=CALM3 PE=1 SV=1;sp|P0DP24|CALM2_HUMAN Calmodulin-2 OS=Homo sapiens OX=9606 GN=CALM2 PE=1 SV=1;sp|P0DP23|CALM1_HUMAN Calmodulin-1 OS=Homo sapiens OX=9606 GN=CALM1 PE=1 SV=1	5	10	10	10	4	6	4	0	0	0	10	9	9	4	6	4	0	0	0	10	9	9	4	6	4	0	0	0	10	9	9	85.2	85.2	85.2	16.837	149	149;149;149;149;160	1	56	0	268.4	By MS/MS
P10124	P10124	2	2	2	Serglycin	SRGN	sp|P10124|SRGN_HUMAN Serglycin OS=Homo sapiens OX=9606 GN=SRGN PE=1 SV=3	1	2	2	2	2	2	2	0	0	0	2	2	2	2	2	2	0	0	0	2	2	2	2	2	2	0	0	0	2	2	2	2021-01-17	2021-01-17	2021-01-17	17.652	158	158	1	12	0	15.774	By MS/MS
P10412;P16403;P16402;Q02539;P22492	P10412;P16403;P16402;Q02539;P22492	2;2;2;1;1	2;2;2;1;1	2;2;2;1;1	Histone H1.4;Histone H1.2;Histone H1.3;Histone H1.1;Histone H1t	HIST1H1E;HIST1H1C;HIST1H1D;HIST1H1A;HIST1H1T	sp|P10412|H14_HUMAN Histone H1.4 OS=Homo sapiens OX=9606 GN=H1-4 PE=1 SV=2;sp|P16403|H12_HUMAN Histone H1.2 OS=Homo sapiens OX=9606 GN=H1-2 PE=1 SV=2;sp|P16402|H13_HUMAN Histone H1.3 OS=Homo sapiens OX=9606 GN=H1-3 PE=1 SV=2;sp|Q02539|H11_HUMAN Histone H1.	5	2	2	2	0	0	0	0	0	0	2	2	2	0	0	0	0	0	0	2	2	2	0	0	0	0	0	0	2	2	2	2021-01-09	2021-01-09	2021-01-09	21.865	219	219;213;221;215;207	1	6	0	13.295
P10451	P10451	1	1	1	Osteopontin	SPP1	sp|P10451|OSTP_HUMAN Osteopontin OS=Homo sapiens OX=9606 GN=SPP1 PE=1 SV=1	1	1	1	1	0	0	0	0	0	0	1	1	1	0	0	0	0	0	0	1	1	1	0	0	0	0	0	0	1	1	1	2021-04-05	2021-04-05	2021-04-05	35.422	314	314	1	3	0.0033557	6246-06-01
P10599	P10599	6	6	6	Thioredoxin	TXN	sp|P10599|THIO_HUMAN Thioredoxin OS=Homo sapiens OX=9606 GN=TXN PE=1 SV=3	1	6	6	6	5	5	2	1	0	0	4	5	5	5	5	2	1	0	0	4	5	5	5	5	2	1	0	0	4	5	5	57.1	57.1	57.1	11.737	105	105	1	31	0	68.729	By MS/MS
P10619	P10619	1	1	1	Lysosomal protective protein;Lysosomal protective protein 32 kDa chain;Lysosomal protective protein 20 kDa chain	CTSA	sp|P10619|PPGB_HUMAN Lysosomal protective protein OS=Homo sapiens OX=9606 GN=CTSA PE=1 SV=2	1	1	1	1	0	1	1	0	0	0	1	1	1	0	1	1	0	0	0	1	1	1	0	1	1	0	0	0	1	1	1	2021-03-02	2021-03-02	2021-03-02	54.465	480	480	1	5	0.0023175	7.0847
P10643	P10643	3	1	1	Complement component C7	C7	sp|P10643|CO7_HUMAN Complement component C7 OS=Homo sapiens OX=9606 GN=C7 PE=1 SV=2	1	3	1	1	1	1	1	1	2	0	0	0	1	0	0	0	0	0	0	0	0	1	0	0	0	0	0	0	0	0	1	2021-04-04	2021-04-02	2021-04-02	93.517	843	843	1	1	0.0034247	8574-06-01	By matching
P10646	P10646	3	3	3	Tissue factor pathway inhibitor	TFPI	sp|P10646|TFPI1_HUMAN Tissue factor pathway inhibitor OS=Homo sapiens OX=9606 GN=TFPI PE=1 SV=1	1	3	3	3	2	0	0	0	0	0	3	3	3	2	0	0	0	0	0	3	3	3	2	0	0	0	0	0	3	3	3	2021-05-12	2021-05-12	2021-05-12	35.015	304	304	1	11	0	18.086	By matching
P10809	P10809	3	3	3	60 kDa heat shock protein, mitochondrial	HSPD1	sp|P10809|CH60_HUMAN 60 kDa heat shock protein, mitochondrial OS=Homo sapiens OX=9606 GN=HSPD1 PE=1 SV=2	1	3	3	3	1	0	0	0	0	0	3	2	3	1	0	0	0	0	0	3	2	3	1	0	0	0	0	0	3	2	3	7	7	7	61.054	573	573	1	9	0	19.795	By matching
P10909	P10909	13	13	13	Clusterin;Clusterin beta chain;Clusterin alpha chain	CLU	sp|P10909|CLUS_HUMAN Clusterin OS=Homo sapiens OX=9606 GN=CLU PE=1 SV=1	1	13	13	13	8	12	12	1	0	0	13	12	12	8	12	12	1	0	0	13	12	12	8	12	12	1	0	0	13	12	12	2021-06-29	2021-06-29	2021-06-29	52.494	449	449	1	107	0	180.44	By MS/MS
P10915;Q96S86	P10915;Q96S86	1;1	1;1	1;1	Hyaluronan and proteoglycan link protein 1;Hyaluronan and proteoglycan link protein 3	HAPLN1;HAPLN3	sp|P10915|HPLN1_HUMAN Hyaluronan and proteoglycan link protein 1 OS=Homo sapiens OX=9606 GN=HAPLN1 PE=2 SV=2;sp|Q96S86|HPLN3_HUMAN Hyaluronan and proteoglycan link protein 3 OS=Homo sapiens OX=9606 GN=HAPLN3 PE=2 SV=1	2	1	1	1	1	1	1	0	0	0	0	0	0	1	1	1	0	0	0	0	0	0	1	1	1	0	0	0	0	0	0	2021-04-03	2021-04-03	2021-04-03	40.165	354	354;360	1	3	0.0054765	4827-06-01	By MS/MS
P11021	P11021	18	17	17	78 kDa glucose-regulated protein	HSPA5	sp|P11021|BIP_HUMAN Endoplasmic reticulum chaperone BiP OS=Homo sapiens OX=9606 GN=HSPA5 PE=1 SV=2	1	18	17	17	5	4	3	0	1	0	16	15	17	4	4	3	0	1	0	15	14	16	4	4	3	0	1	0	15	14	16	34.7	34.7	34.7	72.332	654	654	1	70	0	161.71	By matching
P11047;Q9Y6N6	P11047	48;1	48;1	48;1	Laminin subunit gamma-1	LAMC1	sp|P11047|LAMC1_HUMAN Laminin subunit gamma-1 OS=Homo sapiens OX=9606 GN=LAMC1 PE=1 SV=3	2	48	48	48	34	40	38	3	3	3	43	43	44	34	40	38	3	3	3	43	43	44	34	40	38	3	3	3	43	43	44	42.8	42.8	42.8	177.6	1609	1609;1575	1	299	0	323.31	By MS/MS
P11142;P54652	P11142	26;7	26;7	23;4	Heat shock cognate 71 kDa protein	HSPA8	sp|P11142|HSP7C_HUMAN Heat shock cognate 71 kDa protein OS=Homo sapiens OX=9606 GN=HSPA8 PE=1 SV=1	2	26	26	23	12	9	12	0	0	2	25	26	25	12	9	12	0	0	2	25	26	25	9	7	10	0	0	2	22	23	22	48.5	48.5	45	70.897	646	646;639	1	163	0	309.34	By MS/MS
P11413	P11413	3	3	3	Glucose-6-phosphate 1-dehydrogenase	G6PD	sp|P11413|G6PD_HUMAN Glucose-6-phosphate 1-dehydrogenase OS=Homo sapiens OX=9606 GN=G6PD PE=1 SV=4	1	3	3	3	0	0	0	0	0	0	3	2	2	0	0	0	0	0	0	3	2	2	0	0	0	0	0	0	3	2	2	2021-03-08	2021-03-08	2021-03-08	59.256	515	515	1	7	0	19.748
P11717	P11717	8	8	8	Cation-independent mannose-6-phosphate receptor	IGF2R	sp|P11717|MPRI_HUMAN Cation-independent mannose-6-phosphate receptor OS=Homo sapiens OX=9606 GN=IGF2R PE=1 SV=3	1	8	8	8	2	4	1	0	0	0	7	5	6	2	4	1	0	0	0	7	5	6	2	4	1	0	0	0	7	5	6	2021-07-04	2021-07-04	2021-07-04	274.37	2491	2491	1	27	0	46.433	By matching
P11766	P11766	5	5	5	Alcohol dehydrogenase class-3	ADH5	sp|P11766|ADHX_HUMAN Alcohol dehydrogenase class-3 OS=Homo sapiens OX=9606 GN=ADH5 PE=1 SV=4	1	5	5	5	0	1	0	0	0	0	5	5	5	0	1	0	0	0	0	5	5	5	0	1	0	0	0	0	5	5	5	2021-05-22	2021-05-22	2021-05-22	39.724	374	374	1	19	0	31.406
P11940;Q9H361;Q13310;Q4VXU2;Q96DU9	P11940;Q9H361	10;6;2;2;1	10;6;2;2;1	10;6;2;2;1	Polyadenylate-binding protein 1;Polyadenylate-binding protein 3	PABPC1;PABPC3	sp|P11940|PABP1_HUMAN Polyadenylate-binding protein 1 OS=Homo sapiens OX=9606 GN=PABPC1 PE=1 SV=2;sp|Q9H361|PABP3_HUMAN Polyadenylate-binding protein 3 OS=Homo sapiens OX=9606 GN=PABPC3 PE=1 SV=2	5	10	10	10	1	1	0	0	0	0	10	8	9	1	1	0	0	0	0	10	8	9	1	1	0	0	0	0	10	8	9	2021-03-19	2021-03-19	2021-03-19	70.67	636	636;631;644;614;382	1	31	0	68.439	By matching
P12004	P12004	3	3	3	Proliferating cell nuclear antigen	PCNA	sp|P12004|PCNA_HUMAN Proliferating cell nuclear antigen OS=Homo sapiens OX=9606 GN=PCNA PE=1 SV=1	1	3	3	3	0	0	0	0	0	0	3	3	3	0	0	0	0	0	0	3	3	3	0	0	0	0	0	0	3	3	3	2021-01-21	2021-01-21	2021-01-21	28.768	261	261	1	9	0	20.034
P12081;P49590	P12081	15;4	15;4	15;4	Histidine--tRNA ligase, cytoplasmic	HARS	sp|P12081|HARS1_HUMAN Histidine--tRNA ligase, cytoplasmic OS=Homo sapiens OX=9606 GN=HARS1 PE=1 SV=2	2	15	15	15	0	0	0	0	0	0	13	14	13	0	0	0	0	0	0	13	14	13	0	0	0	0	0	0	13	14	13	35	35	35	57.41	509	509;506	1	48	0	122.84
P12107	P12107	3	2	2	Collagen alpha-1(XI) chain	COL11A1	sp|P12107|COBA1_HUMAN Collagen alpha-1(XI) chain OS=Homo sapiens OX=9606 GN=COL11A1 PE=1 SV=4	1	3	2	2	2	2	2	0	0	0	1	2	1	2	2	2	0	0	0	1	1	1	2	2	2	0	0	0	1	1	1	3	2021-04-02	2021-04-02	181.06	1806	1806	1	9	0.0013055	1987-11-01	By MS/MS
P12109	P12109	46	46	46	Collagen alpha-1(VI) chain	COL6A1	sp|P12109|CO6A1_HUMAN Collagen alpha-1(VI) chain OS=Homo sapiens OX=9606 GN=COL6A1 PE=1 SV=3	1	46	46	46	34	36	35	9	7	17	39	36	36	34	36	35	9	7	17	39	36	36	34	36	35	9	7	17	39	36	36	58.1	58.1	58.1	108.53	1028	1028	1	422	0	323.31	By MS/MS
P12110	P12110	27	27	27	Collagen alpha-2(VI) chain	COL6A2	sp|P12110|CO6A2_HUMAN Collagen alpha-2(VI) chain OS=Homo sapiens OX=9606 GN=COL6A2 PE=1 SV=4	1	27	27	27	18	18	21	0	0	3	26	23	25	18	18	21	0	0	3	26	23	25	18	18	21	0	0	3	26	23	25	34.8	34.8	34.8	108.58	1019	1019	1	184	0	323.31	By MS/MS
P12111	P12111	99	99	99	Collagen alpha-3(VI) chain	COL6A3	sp|P12111|CO6A3_HUMAN Collagen alpha-3(VI) chain OS=Homo sapiens OX=9606 GN=COL6A3 PE=1 SV=5	1	99	99	99	56	47	53	1	2	6	94	94	94	56	47	53	1	2	6	94	94	94	56	47	53	1	2	6	94	94	94	42.7	42.7	42.7	343.67	3177	3177	1	558	0	323.31	By MS/MS
P12270	P12270	1	1	1	Nucleoprotein TPR	TPR	sp|P12270|TPR_HUMAN Nucleoprotein TPR OS=Homo sapiens OX=9606 GN=TPR PE=1 SV=3	1	1	1	1	0	0	0	0	0	0	1	1	1	0	0	0	0	0	0	1	1	1	0	0	0	0	0	0	1	1	1	0.4	0.4	0.4	267.29	2363	2363	1	3	0.0023502	3541-07-01
P12814;P35609;Q08043	P12814	46;15;11	29;4;2	29;4;2	Alpha-actinin-1	ACTN1	sp|P12814|ACTN1_HUMAN Alpha-actinin-1 OS=Homo sapiens OX=9606 GN=ACTN1 PE=1 SV=2	3	46	29	29	17	17	18	0	0	1	44	44	43	8	8	10	0	0	1	27	27	27	8	8	10	0	0	1	27	27	27	57.3	37.4	37.4	103.06	892	892;894;901	1	153	0	323.31	By MS/MS
P12955	P12955	9	9	9	Xaa-Pro dipeptidase	PEPD	sp|P12955|PEPD_HUMAN Xaa-Pro dipeptidase OS=Homo sapiens OX=9606 GN=PEPD PE=1 SV=3	1	9	9	9	0	1	0	0	0	0	7	8	8	0	1	0	0	0	0	7	8	8	0	1	0	0	0	0	7	8	8	31.6	31.6	31.6	54.548	493	493	1	27	0	79.099
P12956	P12956	2	2	2	X-ray repair cross-complementing protein 6	XRCC6	sp|P12956|XRCC6_HUMAN X-ray repair cross-complementing protein 6 OS=Homo sapiens OX=9606 GN=XRCC6 PE=1 SV=2	1	2	2	2	0	0	0	0	0	0	2	1	1	0	0	0	0	0	0	2	1	1	0	0	0	0	0	0	2	1	1	2021-04-03	2021-04-03	2021-04-03	69.842	609	609	1	4	0	12.424
P13473	P13473	2	2	2	Lysosome-associated membrane glycoprotein 2	LAMP2	sp|P13473|LAMP2_HUMAN Lysosome-associated membrane glycoprotein 2 OS=Homo sapiens OX=9606 GN=LAMP2 PE=1 SV=2	1	2	2	2	1	1	1	0	0	0	2	2	2	1	1	1	0	0	0	2	2	2	1	1	1	0	0	0	2	2	2	2021-09-04	2021-09-04	2021-09-04	44.96	410	410	1	9	0	13.843	By matching
P13489	P13489	3	3	3	Ribonuclease inhibitor	RNH1	sp|P13489|RINI_HUMAN Ribonuclease inhibitor OS=Homo sapiens OX=9606 GN=RNH1 PE=1 SV=2	1	3	3	3	0	0	0	0	0	0	3	3	3	0	0	0	0	0	0	3	3	3	0	0	0	0	0	0	3	3	3	2021-08-09	2021-08-09	2021-08-09	49.973	461	461	1	11	0	28.637
P13497;Q9Y6L7	P13497	8;1	8;1	8;1	Bone morphogenetic protein 1	BMP1	sp|P13497|BMP1_HUMAN Bone morphogenetic protein 1 OS=Homo sapiens OX=9606 GN=BMP1 PE=1 SV=2	2	8	8	8	5	5	6	0	0	0	5	7	7	5	5	6	0	0	0	5	7	7	5	5	6	0	0	0	5	7	7	2021-06-11	2021-06-11	2021-06-11	111.25	986	986;1015	1	39	0	54.317	By MS/MS
P13611	P13611	25	25	25	Versican core protein	VCAN	sp|P13611|CSPG2_HUMAN Versican core protein OS=Homo sapiens OX=9606 GN=VCAN PE=1 SV=3	1	25	25	25	17	19	18	10	10	6	19	15	18	17	19	18	10	10	6	19	15	18	17	19	18	10	10	6	19	15	18	2021-09-09	2021-09-09	2021-09-09	372.82	3396	3396	1	159	0	275.56	By MS/MS
P13639;Q15029	P13639	33;1	33;1	33;1	Elongation factor 2	EEF2	sp|P13639|EF2_HUMAN Elongation factor 2 OS=Homo sapiens OX=9606 GN=EEF2 PE=1 SV=4	2	33	33	33	7	8	9	0	0	0	32	33	31	7	8	9	0	0	0	32	33	31	7	8	9	0	0	0	32	33	31	49.5	49.5	49.5	95.337	858	858;972	1	141	0	323.31	By MS/MS
P13693;Q56UQ5	P13693;Q56UQ5	4;2	4;2	4;2	Translationally-controlled tumor protein;TPT1-like protein	TPT1	sp|P13693|TCTP_HUMAN Translationally-controlled tumor protein OS=Homo sapiens OX=9606 GN=TPT1 PE=1 SV=1;sp|Q56UQ5|TPT1L_HUMAN TPT1-like protein OS=Homo sapiens OX=9606 PE=2 SV=2	2	4	4	4	1	2	1	0	0	0	4	4	4	1	2	1	0	0	0	4	4	4	1	2	1	0	0	0	4	4	4	2021-05-28	2021-05-28	2021-05-28	19.595	172	172;140	1	23	0	128.59	By MS/MS
P13797;P13796;Q14651	P13797	24;4;2	24;4;2	24;4;2	Plastin-3	PLS3	sp|P13797|PLST_HUMAN Plastin-3 OS=Homo sapiens OX=9606 GN=PLS3 PE=1 SV=4	3	24	24	24	12	12	5	0	0	0	23	24	23	12	12	5	0	0	0	23	24	23	12	12	5	0	0	0	23	24	23	46.3	46.3	46.3	70.81	630	630;627;629	1	112	0	306	By MS/MS
P13798	P13798	4	4	4	Acylamino-acid-releasing enzyme	APEH	sp|P13798|ACPH_HUMAN Acylamino-acid-releasing enzyme OS=Homo sapiens OX=9606 GN=APEH PE=1 SV=4	1	4	4	4	1	1	2	0	0	0	4	4	4	1	1	2	0	0	0	4	4	4	1	1	2	0	0	0	4	4	4	2021-06-06	2021-06-06	2021-06-06	81.224	732	732	1	16	0	28.407	By matching
P13987	P13987	3	3	3	CD59 glycoprotein	CD59	sp|P13987|CD59_HUMAN CD59 glycoprotein OS=Homo sapiens OX=9606 GN=CD59 PE=1 SV=1	1	3	3	3	1	2	2	0	0	0	3	3	2	1	2	2	0	0	0	3	3	2	1	2	2	0	0	0	3	3	2	2021-08-18	2021-08-18	2021-08-18	14.177	128	128	1	18	0	18.799	By MS/MS
P14174	P14174	1	1	1	Macrophage migration inhibitory factor	MIF	sp|P14174|MIF_HUMAN Macrophage migration inhibitory factor OS=Homo sapiens OX=9606 GN=MIF PE=1 SV=4	1	1	1	1	0	0	0	0	0	0	1	1	0	0	0	0	0	0	0	1	1	0	0	0	0	0	0	0	1	1	0	2021-08-07	2021-08-07	2021-08-07	12.476	115	115	1	2	0.0034091	7935-06-01
P14314	P14314	8	8	8	Glucosidase 2 subunit beta	PRKCSH	sp|P14314|GLU2B_HUMAN Glucosidase 2 subunit beta OS=Homo sapiens OX=9606 GN=PRKCSH PE=1 SV=2	1	8	8	8	0	0	0	0	0	0	6	8	8	0	0	0	0	0	0	6	8	8	0	0	0	0	0	0	6	8	8	2021-05-20	2021-05-20	2021-05-20	59.425	528	528	1	22	0	46.407
P14324	P14324	4	4	4	Farnesyl pyrophosphate synthase	FDPS	sp|P14324|FPPS_HUMAN Farnesyl pyrophosphate synthase OS=Homo sapiens OX=9606 GN=FDPS PE=1 SV=4	1	4	4	4	0	1	0	0	0	0	4	2	2	0	1	0	0	0	0	4	2	2	0	1	0	0	0	0	4	2	2	2021-09-11	2021-09-11	2021-09-11	48.275	419	419	1	9	0	26.704
P14543	P14543	16	16	16	Nidogen-1	NID1	sp|P14543|NID1_HUMAN Nidogen-1 OS=Homo sapiens OX=9606 GN=NID1 PE=1 SV=3	1	16	16	16	10	8	11	0	1	0	13	13	12	10	8	11	0	1	0	13	13	12	10	8	11	0	1	0	13	13	12	2021-08-21	2021-08-21	2021-08-21	136.38	1247	1247	1	69	0	148.65	By MS/MS
P14550	P14550	11	11	11	Alcohol dehydrogenase [NADP(+)]	AKR1A1	sp|P14550|AK1A1_HUMAN Aldo-keto reductase family 1 member A1 OS=Homo sapiens OX=9606 GN=AKR1A1 PE=1 SV=3	1	11	11	11	5	6	4	0	0	0	10	11	11	5	6	4	0	0	0	10	11	11	5	6	4	0	0	0	10	11	11	42.2	42.2	42.2	36.573	325	325	1	49	0	97.84	By MS/MS
P14618;P30613	P14618	31;1	31;1	31;1	Pyruvate kinase PKM	PKM	sp|P14618|KPYM_HUMAN Pyruvate kinase PKM OS=Homo sapiens OX=9606 GN=PKM PE=1 SV=4	2	31	31	31	18	22	16	0	2	2	31	31	29	18	22	16	0	2	2	31	31	29	18	22	16	0	2	2	31	31	29	66.1	66.1	66.1	57.936	531	531;574	1	194	0	323.31	By MS/MS
P14625	P14625	2	1	1	Endoplasmin	HSP90B1	sp|P14625|ENPL_HUMAN Endoplasmin OS=Homo sapiens OX=9606 GN=HSP90B1 PE=1 SV=1	1	2	1	1	0	0	0	0	0	0	2	2	2	0	0	0	0	0	0	1	1	1	0	0	0	0	0	0	1	1	1	2021-02-03	2021-07-01	2021-07-01	92.468	803	803	1	3	0.0033746	6807-06-01
P14854	P14854	3	3	3	Cytochrome c oxidase subunit 6B1	COX6B1	sp|P14854|CX6B1_HUMAN Cytochrome c oxidase subunit 6B1 OS=Homo sapiens OX=9606 GN=COX6B1 PE=1 SV=2	1	3	3	3	1	0	0	0	0	0	3	3	2	1	0	0	0	0	0	3	3	2	1	0	0	0	0	0	3	3	2	47.7	47.7	47.7	10.192	86	86	1	12	0	19.825	By matching
P15121;C9JRZ8	P15121	11;1	11;1	11;1	Aldose reductase	AKR1B1	sp|P15121|ALDR_HUMAN Aldo-keto reductase family 1 member B1 OS=Homo sapiens OX=9606 GN=AKR1B1 PE=1 SV=3	2	11	11	11	0	3	2	1	0	0	10	11	11	0	3	2	1	0	0	10	11	11	0	3	2	1	0	0	10	11	11	50	50	50	35.853	316	316;316	1	49	0	87.424
P15151	P15151	3	3	3	Poliovirus receptor	PVR	sp|P15151|PVR_HUMAN Poliovirus receptor OS=Homo sapiens OX=9606 GN=PVR PE=1 SV=2	1	3	3	3	2	2	2	0	0	0	3	3	3	2	2	2	0	0	0	3	3	3	2	2	2	0	0	0	3	3	3	2021-09-07	2021-09-07	2021-09-07	45.302	417	417	1	15	0	19.825	By MS/MS
P15172	P15172	1	1	1	Myoblast determination protein 1	MYOD1	sp|P15172|MYOD1_HUMAN Myoblast determination protein 1 OS=Homo sapiens OX=9606 GN=MYOD1 PE=1 SV=3	1	1	1	1	1	1	0	1	1	0	0	0	1	1	1	0	1	1	0	0	0	1	1	1	0	1	1	0	0	0	1	2021-08-02	2021-08-02	2021-08-02	34.501	320	320	1	7	0.0064516	3277-06-01	By MS/MS
P15291	P15291	2	2	2	Beta-1,4-galactosyltransferase 1;Lactose synthase A protein;N-acetyllactosamine synthase;Beta-N-acetylglucosaminylglycopeptide beta-1,4-galactosyltransferase;Beta-N-acetylglucosaminyl-glycolipid beta-1,4-galactosyltransferase;Processed beta-1,4-galactosyltransferase 1	B4GALT1	sp|P15291|B4GT1_HUMAN Beta-1,4-galactosyltransferase 1 OS=Homo sapiens OX=9606 GN=B4GALT1 PE=1 SV=5	1	2	2	2	2	1	1	0	0	0	2	2	2	2	1	1	0	0	0	2	2	2	2	1	1	0	0	0	2	2	2	2021-08-07	2021-08-07	2021-08-07	43.92	398	398	1	10	0.0013038	11.864	By matching
P15311	P15311	20	12	12	Ezrin	EZR	sp|P15311|EZRI_HUMAN Ezrin OS=Homo sapiens OX=9606 GN=EZR PE=1 SV=4	1	20	12	12	11	8	7	2	1	0	19	20	18	6	4	3	2	1	0	11	12	11	6	4	3	2	1	0	11	12	11	36.2	2021-09-24	2021-09-24	69.412	586	586	1	60	0	101.77	By matching
P15374	P15374	2	2	2	Ubiquitin carboxyl-terminal hydrolase isozyme L3	UCHL3	sp|P15374|UCHL3_HUMAN Ubiquitin carboxyl-terminal hydrolase isozyme L3 OS=Homo sapiens OX=9606 GN=UCHL3 PE=1 SV=1	1	2	2	2	0	0	0	0	0	0	2	2	2	0	0	0	0	0	0	2	2	2	0	0	0	0	0	0	2	2	2	13	13	13	26.182	230	230	1	6	0	12.617
P15531	P15531	9	5	5	Nucleoside diphosphate kinase A	NME1	sp|P15531|NDKA_HUMAN Nucleoside diphosphate kinase A OS=Homo sapiens OX=9606 GN=NME1 PE=1 SV=1	1	9	5	5	4	5	5	0	1	1	8	8	8	2	2	2	0	0	0	5	4	4	2	2	2	0	0	0	5	4	4	69.7	39.5	39.5	17.149	152	152	1	22	0	36.534	By matching
P15586	P15586	1	1	1	N-acetylglucosamine-6-sulfatase	GNS	sp|P15586|GNS_HUMAN N-acetylglucosamine-6-sulfatase OS=Homo sapiens OX=9606 GN=GNS PE=1 SV=3	1	1	1	1	1	1	1	0	0	0	1	1	1	1	1	1	0	0	0	1	1	1	1	1	1	0	0	0	1	1	1	2021-02-02	2021-02-02	2021-02-02	62.081	552	552	1	6	0.0065076	4067-06-01	By MS/MS
P16035	P16035	13	13	13	Metalloproteinase inhibitor 2	TIMP2	sp|P16035|TIMP2_HUMAN Metalloproteinase inhibitor 2 OS=Homo sapiens OX=9606 GN=TIMP2 PE=1 SV=2	1	13	13	13	8	9	10	7	7	8	8	8	8	8	9	10	7	7	8	8	8	8	8	9	10	7	7	8	8	8	8	46.8	46.8	46.8	24.399	220	220	1	109	0	162.03	By MS/MS
P16070	P16070	3	3	3	CD44 antigen	CD44	sp|P16070|CD44_HUMAN CD44 antigen OS=Homo sapiens OX=9606 GN=CD44 PE=1 SV=3	1	3	3	3	3	2	2	3	2	1	3	3	3	3	2	2	3	2	1	3	3	3	3	2	2	3	2	1	3	3	3	4	4	4	81.537	742	742	1	37	0	69.389	By MS/MS
P16083	P16083	2	2	2	Ribosyldihydronicotinamide dehydrogenase [quinone]	NQO2	sp|P16083|NQO2_HUMAN Ribosyldihydronicotinamide dehydrogenase [quinone] OS=Homo sapiens OX=9606 GN=NQO2 PE=1 SV=5	1	2	2	2	0	0	0	0	0	0	2	2	2	0	0	0	0	0	0	2	2	2	0	0	0	0	0	0	2	2	2	2021-06-12	2021-06-12	2021-06-12	25.918	231	231	1	7	0.0012788	11.514
P16112	P16112	4	4	4	Aggrecan core protein;Aggrecan core protein 2	ACAN	sp|P16112|PGCA_HUMAN Aggrecan core protein OS=Homo sapiens OX=9606 GN=ACAN PE=1 SV=3	1	4	4	4	1	1	1	3	3	3	0	0	0	1	1	1	3	3	3	0	0	0	1	1	1	3	3	3	0	0	0	2021-01-02	2021-01-02	2021-01-02	261.33	2530	2530	1	15	0	26.555	By MS/MS
P16152;O75828	P16152	6;1	6;1	6;1	Carbonyl reductase [NADPH] 1	CBR1	sp|P16152|CBR1_HUMAN Carbonyl reductase [NADPH] 1 OS=Homo sapiens OX=9606 GN=CBR1 PE=1 SV=3	2	6	6	6	0	0	0	0	0	0	6	6	6	0	0	0	0	0	0	6	6	6	0	0	0	0	0	0	6	6	6	32.9	32.9	32.9	30.375	277	277;277	1	18	0	45.209
P16278	P16278	1	1	1	Beta-galactosidase	GLB1	sp|P16278|BGAL_HUMAN Beta-galactosidase OS=Homo sapiens OX=9606 GN=GLB1 PE=1 SV=2	1	1	1	1	0	0	0	0	0	0	1	1	1	0	0	0	0	0	0	1	1	1	0	0	0	0	0	0	1	1	1	2021-01-02	2021-01-02	2021-01-02	76.074	677	677	1	3	0.0023121	7.0097
P16870	P16870	9	9	9	Carboxypeptidase E	CPE	sp|P16870|CBPE_HUMAN Carboxypeptidase E OS=Homo sapiens OX=9606 GN=CPE PE=1 SV=1	1	9	9	9	7	7	8	0	0	0	7	7	8	7	7	8	0	0	0	7	7	8	7	7	8	0	0	0	7	7	8	2021-01-26	2021-01-26	2021-01-26	53.15	476	476	1	47	0	56.474	By MS/MS
P16930	P16930	1	1	1	Fumarylacetoacetase	FAH	sp|P16930|FAAA_HUMAN Fumarylacetoacetase OS=Homo sapiens OX=9606 GN=FAH PE=1 SV=2	1	1	1	1	0	0	0	0	0	0	1	1	1	0	0	0	0	0	0	1	1	1	0	0	0	0	0	0	1	1	1	2021-01-03	2021-01-03	2021-01-03	46.374	419	419	1	3	0.0023337	2189-07-01
P16949	P16949	4	4	3	Stathmin	STMN1	sp|P16949|STMN1_HUMAN Stathmin OS=Homo sapiens OX=9606 GN=STMN1 PE=1 SV=3	1	4	4	3	0	1	2	0	0	0	4	4	4	0	1	2	0	0	0	4	4	4	0	1	2	0	0	0	3	3	3	2021-02-24	2021-02-24	2021-01-18	17.302	149	149	1	22	0	27.321
P16989	P16989	1	1	1	Y-box-binding protein 3	YBX3	sp|P16989|YBOX3_HUMAN Y-box-binding protein 3 OS=Homo sapiens OX=9606 GN=YBX3 PE=1 SV=4	1	1	1	1	0	0	0	0	0	0	1	1	1	0	0	0	0	0	0	1	1	1	0	0	0	0	0	0	1	1	1	14	14	14	40.089	372	372	1	3	0.0024631	10.295
P17066;P48741	P17066;P48741	7;5	1;1	1;1	Heat shock 70 kDa protein 6;Putative heat shock 70 kDa protein 7	HSPA6;HSPA7	sp|P17066|HSP76_HUMAN Heat shock 70 kDa protein 6 OS=Homo sapiens OX=9606 GN=HSPA6 PE=1 SV=2;sp|P48741|HSP77_HUMAN Putative heat shock 70 kDa protein 7 OS=Homo sapiens OX=9606 GN=HSPA7 PE=5 SV=2	2	7	1	1	3	3	4	0	0	0	7	7	7	1	1	1	0	0	0	1	1	1	1	1	1	0	0	0	1	1	1	2021-09-12	2021-07-01	2021-07-01	71.027	643	643;367	1	6	0	67.033	By MS/MS
P17096	P17096	2	2	2	High mobility group protein HMG-I/HMG-Y	HMGA1	sp|P17096|HMGA1_HUMAN High mobility group protein HMG-I/HMG-Y OS=Homo sapiens OX=9606 GN=HMGA1 PE=1 SV=3	1	2	2	2	0	0	0	0	0	0	2	2	2	0	0	0	0	0	0	2	2	2	0	0	0	0	0	0	2	2	2	32.7	32.7	32.7	11.676	107	107	1	6	0	14.253
P17174	P17174	10	10	10	Aspartate aminotransferase, cytoplasmic	GOT1	sp|P17174|AATC_HUMAN Aspartate aminotransferase, cytoplasmic OS=Homo sapiens OX=9606 GN=GOT1 PE=1 SV=3	1	10	10	10	1	1	0	0	0	0	9	10	9	1	1	0	0	0	0	9	10	9	1	1	0	0	0	0	9	10	9	39.2	39.2	39.2	46.247	413	413	1	35	0	76.927	By matching
P22694;P17612	P22694;P17612	2;2	2;2	2;2	cAMP-dependent protein kinase catalytic subunit beta;cAMP-dependent protein kinase catalytic subunit alpha	PRKACB;PRKACA	sp|P22694|KAPCB_HUMAN cAMP-dependent protein kinase catalytic subunit beta OS=Homo sapiens OX=9606 GN=PRKACB PE=1 SV=2;sp|P17612|KAPCA_HUMAN cAMP-dependent protein kinase catalytic subunit alpha OS=Homo sapiens OX=9606 GN=PRKACA PE=1 SV=2	2	2	2	2	0	0	0	0	0	0	1	2	2	0	0	0	0	0	0	1	2	2	0	0	0	0	0	0	1	2	2	2021-04-05	2021-04-05	2021-04-05	40.622	351	351;351	1	5	0.0012674	11.297
P17655	P17655	6	6	6	Calpain-2 catalytic subunit	CAPN2	sp|P17655|CAN2_HUMAN Calpain-2 catalytic subunit OS=Homo sapiens OX=9606 GN=CAPN2 PE=1 SV=6	1	6	6	6	0	0	1	0	0	0	6	6	6	0	0	1	0	0	0	6	6	6	0	0	1	0	0	0	6	6	6	2021-03-13	2021-03-13	2021-03-13	79.994	700	700	1	19	0	36.503
P17900	P17900	2	2	2	Ganglioside GM2 activator;Ganglioside GM2 activator isoform short	GM2A	sp|P17900|SAP3_HUMAN Ganglioside GM2 activator OS=Homo sapiens OX=9606 GN=GM2A PE=1 SV=4	1	2	2	2	1	1	1	0	0	0	2	2	2	1	1	1	0	0	0	2	2	2	1	1	1	0	0	0	2	2	2	2021-01-17	2021-01-17	2021-01-17	20.838	193	193	1	10	0	18.781	By matching
P17931	P17931	4	4	4	Galectin-3	LGALS3	sp|P17931|LEG3_HUMAN Galectin-3 OS=Homo sapiens OX=9606 GN=LGALS3 PE=1 SV=5	1	4	4	4	0	0	0	0	0	0	4	3	3	0	0	0	0	0	0	4	3	3	0	0	0	0	0	0	4	3	3	2021-04-20	2021-04-20	2021-04-20	26.152	250	250	1	13	0	34.995
P17936	P17936	4	4	4	Insulin-like growth factor-binding protein 3	IGFBP3	sp|P17936|IBP3_HUMAN Insulin-like growth factor-binding protein 3 OS=Homo sapiens OX=9606 GN=IGFBP3 PE=1 SV=2	1	4	4	4	1	1	1	3	3	2	1	0	0	1	1	1	3	3	2	1	0	0	1	1	1	3	3	2	1	0	0	2021-05-26	2021-05-26	2021-05-26	31.674	291	291	1	12	0	29.455	By matching
P17987	P17987	2	2	2	T-complex protein 1 subunit alpha	TCP1	sp|P17987|TCPA_HUMAN T-complex protein 1 subunit alpha OS=Homo sapiens OX=9606 GN=TCP1 PE=1 SV=1	1	2	2	2	0	0	0	0	0	0	2	1	1	0	0	0	0	0	0	2	1	1	0	0	0	0	0	0	2	1	1	2021-09-05	2021-09-05	2021-09-05	60.343	556	556	1	4	0.0012937	11.687
P18065	P18065	8	8	8	Insulin-like growth factor-binding protein 2	IGFBP2	sp|P18065|IBP2_HUMAN Insulin-like growth factor-binding protein 2 OS=Homo sapiens OX=9606 GN=IGFBP2 PE=1 SV=2	1	8	8	8	6	6	5	0	1	0	8	7	7	6	6	5	0	1	0	8	7	7	6	6	5	0	1	0	8	7	7	38.2	38.2	38.2	34.814	325	325	1	48	0	94.989	By MS/MS
P18206	P18206	35	35	35	Vinculin	VCL	sp|P18206|VINC_HUMAN Vinculin OS=Homo sapiens OX=9606 GN=VCL PE=1 SV=4	1	35	35	35	11	14	12	1	1	0	31	29	31	11	14	12	1	1	0	31	29	31	11	14	12	1	1	0	31	29	31	39.1	39.1	39.1	123.8	1134	1134	1	153	0	323.31	By MS/MS
P18669;P15259;Q8N0Y7	P18669	14;4;4	14;4;4	14;4;4	Phosphoglycerate mutase 1	PGAM1	sp|P18669|PGAM1_HUMAN Phosphoglycerate mutase 1 OS=Homo sapiens OX=9606 GN=PGAM1 PE=1 SV=2	3	14	14	14	12	11	11	1	0	1	14	12	14	12	11	11	1	0	1	14	12	14	12	11	11	1	0	1	14	12	14	76.8	76.8	76.8	28.804	254	254;253;254	1	100	0	164.64	By MS/MS
P18827	P18827	1	1	1	Syndecan-1	SDC1	sp|P18827|SDC1_HUMAN Syndecan-1 OS=Homo sapiens OX=9606 GN=SDC1 PE=1 SV=3	1	1	1	1	0	0	0	0	0	0	1	1	1	0	0	0	0	0	0	1	1	1	0	0	0	0	0	0	1	1	1	2021-05-05	2021-05-05	2021-05-05	32.461	310	310	1	3	0.002454	9549-09-01
P19021	P19021	2	2	2	Peptidyl-glycine alpha-amidating monooxygenase;Peptidylglycine alpha-hydroxylating monooxygenase;Peptidyl-alpha-hydroxyglycine alpha-amidating lyase	PAM	sp|P19021|AMD_HUMAN Peptidyl-glycine alpha-amidating monooxygenase OS=Homo sapiens OX=9606 GN=PAM PE=1 SV=2	1	2	2	2	0	0	0	0	0	0	1	1	1	0	0	0	0	0	0	1	1	1	0	0	0	0	0	0	1	1	1	2021-05-02	2021-05-02	2021-05-02	108.33	973	973	1	3	0.001292	11.683
P19022	P19022	14	14	14	Cadherin-2	CDH2	sp|P19022|CADH2_HUMAN Cadherin-2 OS=Homo sapiens OX=9606 GN=CDH2 PE=1 SV=4	1	14	14	14	7	7	5	3	4	4	12	10	9	7	7	5	3	4	4	12	10	9	7	7	5	3	4	4	12	10	9	20	20	20	99.808	906	906	1	84	0	114.1	By MS/MS
P19338	P19338	12	12	12	Nucleolin	NCL	sp|P19338|NUCL_HUMAN Nucleolin OS=Homo sapiens OX=9606 GN=NCL PE=1 SV=3	1	12	12	12	1	0	0	0	0	0	9	10	10	1	0	0	0	0	0	9	10	10	1	0	0	0	0	0	9	10	10	2021-03-21	2021-03-21	2021-03-21	76.613	710	710	1	30	0	101.61	By matching
P19883	P19883	2	2	2	Follistatin	FST	sp|P19883|FST_HUMAN Follistatin OS=Homo sapiens OX=9606 GN=FST PE=1 SV=2	1	2	2	2	1	1	1	0	0	0	2	2	2	1	1	1	0	0	0	2	2	2	1	1	1	0	0	0	2	2	2	11	11	11	38.007	344	344	1	9	0	12.312	By matching
P20042	P20042	1	1	1	Eukaryotic translation initiation factor 2 subunit 2	EIF2S2	sp|P20042|IF2B_HUMAN Eukaryotic translation initiation factor 2 subunit 2 OS=Homo sapiens OX=9606 GN=EIF2S2 PE=1 SV=2	1	1	1	1	0	0	0	0	0	0	1	1	1	0	0	0	0	0	0	1	1	1	0	0	0	0	0	0	1	1	1	6	6	6	38.388	333	333	1	3	0.0012658	11.281
P20618	P20618	4	4	4	Proteasome subunit beta type-1	PSMB1	sp|P20618|PSB1_HUMAN Proteasome subunit beta type-1 OS=Homo sapiens OX=9606 GN=PSMB1 PE=1 SV=2	1	4	4	4	0	0	0	0	0	0	2	3	3	0	0	0	0	0	0	2	3	3	0	0	0	0	0	0	2	3	3	2021-07-25	2021-07-25	2021-07-25	26.489	241	241	1	8	0	26.642
P20700	P20700	8	7	7	Lamin-B1	LMNB1	sp|P20700|LMNB1_HUMAN Lamin-B1 OS=Homo sapiens OX=9606 GN=LMNB1 PE=1 SV=2	1	8	7	7	1	1	1	0	0	0	7	8	8	0	0	0	0	0	0	6	7	7	0	0	0	0	0	0	6	7	7	2021-09-16	2021-05-15	2021-05-15	66.408	586	586	1	27	0	48.72	By matching
P20810	P20810	8	8	8	Calpastatin	CAST	sp|P20810|ICAL_HUMAN Calpastatin OS=Homo sapiens OX=9606 GN=CAST PE=1 SV=4	1	8	8	8	0	1	1	0	0	0	8	8	8	0	1	1	0	0	0	8	8	8	0	1	1	0	0	0	8	8	8	2021-02-20	2021-02-20	2021-02-20	76.572	708	708	1	26	0	62.365
P20908;P13942;P25940	P20908	29;1;1	29;1;1	28;0;0	Collagen alpha-1(V) chain	COL5A1	sp|P20908|CO5A1_HUMAN Collagen alpha-1(V) chain OS=Homo sapiens OX=9606 GN=COL5A1 PE=1 SV=3	3	29	29	28	23	23	23	4	5	7	24	25	24	23	23	23	4	5	7	24	25	24	23	23	23	4	5	7	24	24	24	2021-08-19	2021-08-19	2021-02-19	183.56	1838	1838;1736;1745	1	213	0	323.31	By MS/MS
P21291	P21291	7	7	7	Cysteine and glycine-rich protein 1	CSRP1	sp|P21291|CSRP1_HUMAN Cysteine and glycine-rich protein 1 OS=Homo sapiens OX=9606 GN=CSRP1 PE=1 SV=3	1	7	7	7	1	1	2	0	0	0	7	7	7	1	1	2	0	0	0	7	7	7	1	1	2	0	0	0	7	7	7	50.3	50.3	50.3	20.567	193	193	1	29	0	66.379	By matching
P21333	P21333	97	97	88	Filamin-A	FLNA	sp|P21333|FLNA_HUMAN Filamin-A OS=Homo sapiens OX=9606 GN=FLNA PE=1 SV=4	1	97	97	88	40	37	37	3	2	4	93	93	91	40	37	37	3	2	4	93	93	91	37	35	34	3	2	3	84	84	82	56.4	56.4	53.5	280.74	2647	2647	1	561	0	323.31	By MS/MS
P21741	P21741	1	1	1	Midkine	MDK	sp|P21741|MK_HUMAN Midkine OS=Homo sapiens OX=9606 GN=MDK PE=1 SV=1	1	1	1	1	0	0	0	0	0	0	1	1	1	0	0	0	0	0	0	1	1	1	0	0	0	0	0	0	1	1	1	2021-07-14	2021-07-14	2021-07-14	15.585	143	143	1	3	0.0023725	6181-07-01
P21810	P21810	17	17	17	Biglycan	BGN	sp|P21810|PGS1_HUMAN Biglycan OS=Homo sapiens OX=9606 GN=BGN PE=1 SV=2	1	17	17	17	11	12	12	6	6	8	13	11	10	11	12	12	6	6	8	13	11	10	11	12	12	6	6	8	13	11	10	53.5	53.5	53.5	41.654	368	368	1	140	0	323.31	By MS/MS
P22061	P22061	2	2	2	Protein-L-isoaspartate(D-aspartate) O-methyltransferase	PCMT1	sp|P22061|PIMT_HUMAN Protein-L-isoaspartate(D-aspartate) O-methyltransferase OS=Homo sapiens OX=9606 GN=PCMT1 PE=1 SV=4	1	2	2	2	0	0	0	0	0	0	2	2	2	0	0	0	0	0	0	2	2	2	0	0	0	0	0	0	2	2	2	2021-05-22	2021-05-22	2021-05-22	24.636	227	227	1	6	0	17.214
P22234	P22234	3	3	3	Multifunctional protein ADE2;Phosphoribosylaminoimidazole-succinocarboxamide synthase;Phosphoribosylaminoimidazole carboxylase	PAICS	sp|P22234|PUR6_HUMAN Multifunctional protein ADE2 OS=Homo sapiens OX=9606 GN=PAICS PE=1 SV=3	1	3	3	3	0	0	0	0	0	0	3	3	3	0	0	0	0	0	0	3	3	3	0	0	0	0	0	0	3	3	3	2021-02-09	2021-02-09	2021-02-09	47.079	425	425	1	9	0	20.025
P22314	P22314	9	9	9	Ubiquitin-like modifier-activating enzyme 1	UBA1	sp|P22314|UBA1_HUMAN Ubiquitin-like modifier-activating enzyme 1 OS=Homo sapiens OX=9606 GN=UBA1 PE=1 SV=3	1	9	9	9	1	0	0	0	0	0	9	9	9	1	0	0	0	0	0	9	9	9	1	0	0	0	0	0	9	9	9	2021-07-11	2021-07-11	2021-07-11	117.85	1058	1058	1	32	0	59.603	By matching
P22392;O60361	P22392;O60361	9;6	9;6	5;4	Nucleoside diphosphate kinase B;Putative nucleoside diphosphate kinase	NME2;NME2P1	sp|P22392|NDKB_HUMAN Nucleoside diphosphate kinase B OS=Homo sapiens OX=9606 GN=NME2 PE=1 SV=1;sp|O60361|NDK8_HUMAN Putative nucleoside diphosphate kinase OS=Homo sapiens OX=9606 GN=NME2P1 PE=5 SV=1	2	9	9	5	4	6	7	0	1	1	8	9	9	4	6	7	0	1	1	8	9	9	2	3	4	0	0	0	5	5	5	71.7	71.7	41.4	17.298	152	152;137	1	70	0	85.379	By MS/MS
P22626	P22626	15	15	15	Heterogeneous nuclear ribonucleoproteins A2/B1	HNRNPA2B1	sp|P22626|ROA2_HUMAN Heterogeneous nuclear ribonucleoproteins A2/B1 OS=Homo sapiens OX=9606 GN=HNRNPA2B1 PE=1 SV=2	1	15	15	15	3	5	6	0	1	0	13	15	15	3	5	6	0	1	0	13	15	15	3	5	6	0	1	0	13	15	15	42.5	42.5	42.5	37.429	353	353	1	85	0	160.08	By matching
P22692	P22692	11	11	11	Insulin-like growth factor-binding protein 4	IGFBP4	sp|P22692|IBP4_HUMAN Insulin-like growth factor-binding protein 4 OS=Homo sapiens OX=9606 GN=IGFBP4 PE=1 SV=2	1	11	11	11	6	6	6	4	3	3	7	7	6	6	6	6	4	3	3	7	7	6	6	6	6	4	3	3	7	7	6	43	43	43	27.934	258	258	1	73	0	116.97	By MS/MS
P23142	P23142	23	11	11	Fibulin-1	FBLN1	sp|P23142|FBLN1_HUMAN Fibulin-1 OS=Homo sapiens OX=9606 GN=FBLN1 PE=1 SV=4	1	23	11	11	15	15	17	7	8	8	20	22	22	4	3	5	0	0	0	10	11	11	4	3	5	0	0	0	10	11	11	42.2	25	25	77.213	703	703	1	51	0	97.143	By MS/MS
P23246	P23246	4	4	4	Splicing factor, proline- and glutamine-rich	SFPQ	sp|P23246|SFPQ_HUMAN Splicing factor, proline- and glutamine-rich OS=Homo sapiens OX=9606 GN=SFPQ PE=1 SV=2	1	4	4	4	0	0	0	0	0	0	4	4	4	0	0	0	0	0	0	4	4	4	0	0	0	0	0	0	4	4	4	2021-06-07	2021-06-07	2021-06-07	76.149	707	707	1	15	0	27.189
P23284	P23284	11	11	11	Peptidyl-prolyl cis-trans isomerase B	PPIB	sp|P23284|PPIB_HUMAN Peptidyl-prolyl cis-trans isomerase B OS=Homo sapiens OX=9606 GN=PPIB PE=1 SV=2	1	11	11	11	10	10	9	1	1	1	10	9	10	10	10	9	1	1	1	10	9	10	10	10	9	1	1	1	10	9	10	47.7	47.7	47.7	23.742	216	216	1	82	0	76.301	By MS/MS
P23381	P23381	9	9	9	Tryptophan--tRNA ligase, cytoplasmic;T1-TrpRS;T2-TrpRS	WARS	sp|P23381|SYWC_HUMAN Tryptophan--tRNA ligase, cytoplasmic OS=Homo sapiens OX=9606 GN=WARS1 PE=1 SV=2	1	9	9	9	3	3	3	0	0	0	9	9	9	3	3	3	0	0	0	9	9	9	3	3	3	0	0	0	9	9	9	2021-05-29	2021-05-29	2021-05-29	53.165	471	471	1	40	0	85.433	By matching
P23434	P23434	2	2	2	Glycine cleavage system H protein, mitochondrial	GCSH	sp|P23434|GCSH_HUMAN Glycine cleavage system H protein, mitochondrial OS=Homo sapiens OX=9606 GN=GCSH PE=1 SV=2	1	2	2	2	0	0	0	0	0	0	2	1	2	0	0	0	0	0	0	2	1	2	0	0	0	0	0	0	2	1	2	2021-03-17	2021-03-17	2021-03-17	18.884	173	173	1	5	0.0012771	11.504
P23470	P23470	1	1	1	Receptor-type tyrosine-protein phosphatase gamma	PTPRG	sp|P23470|PTPRG_HUMAN Receptor-type tyrosine-protein phosphatase gamma OS=Homo sapiens OX=9606 GN=PTPRG PE=1 SV=4	1	1	1	1	0	0	0	0	0	0	1	1	1	0	0	0	0	0	0	1	1	1	0	0	0	0	0	0	1	1	1	0.9	0.9	0.9	162	1445	1445	1	3	0.008547	2682-06-01
P23526	P23526	2	2	2	Adenosylhomocysteinase	AHCY	sp|P23526|SAHH_HUMAN Adenosylhomocysteinase OS=Homo sapiens OX=9606 GN=AHCY PE=1 SV=4	1	2	2	2	0	0	0	0	0	0	2	2	2	0	0	0	0	0	0	2	2	2	0	0	0	0	0	0	2	2	2	2021-02-06	2021-02-06	2021-02-06	47.716	432	432	1	6	0	2015-12-01
P23528	P23528	13	13	10	Cofilin-1	CFL1	sp|P23528|COF1_HUMAN Cofilin-1 OS=Homo sapiens OX=9606 GN=CFL1 PE=1 SV=3	1	13	13	10	4	2	3	0	1	1	13	13	13	4	2	3	0	1	1	13	13	13	3	1	1	0	1	1	10	10	10	65.1	65.1	48.2	18.502	166	166	1	73	0	141.8	By MS/MS
P23588	P23588	4	4	4	Eukaryotic translation initiation factor 4B	EIF4B	sp|P23588|IF4B_HUMAN Eukaryotic translation initiation factor 4B OS=Homo sapiens OX=9606 GN=EIF4B PE=1 SV=2	1	4	4	4	0	0	0	0	0	0	4	3	4	0	0	0	0	0	0	4	3	4	0	0	0	0	0	0	4	3	4	2021-08-09	2021-08-09	2021-08-09	69.15	611	611	1	11	0	24.37
P24043	P24043	3	3	3	Laminin subunit alpha-2	LAMA2	sp|P24043|LAMA2_HUMAN Laminin subunit alpha-2 OS=Homo sapiens OX=9606 GN=LAMA2 PE=1 SV=4	1	3	3	3	2	2	2	1	1	1	1	1	2	2	2	2	1	1	1	1	1	2	2	2	2	1	1	1	1	1	2	0.9	0.9	0.9	343.9	3122	3122	1	13	0	16.465	By MS/MS
P24071	P24071	1	1	1	Immunoglobulin alpha Fc receptor	FCAR	sp|P24071|FCAR_HUMAN Immunoglobulin alpha Fc receptor OS=Homo sapiens OX=9606 GN=FCAR PE=1 SV=1	1	1	1	1	1	1	1	0	0	0	0	0	0	1	1	1	0	0	0	0	0	0	1	1	1	0	0	0	0	0	0	8	8	8	32.265	287	287	1	3	0.0084926	2315-06-01	By MS/MS
P24534	P24534	5	5	5	Elongation factor 1-beta	EEF1B2	sp|P24534|EF1B_HUMAN Elongation factor 1-beta OS=Homo sapiens OX=9606 GN=EEF1B2 PE=1 SV=3	1	5	5	5	0	0	0	0	0	0	5	5	5	0	0	0	0	0	0	5	5	5	0	0	0	0	0	0	5	5	5	48	48	48	24.763	225	225	1	21	0	37.782
P24592	P24592	5	5	5	Insulin-like growth factor-binding protein 6	IGFBP6	sp|P24592|IBP6_HUMAN Insulin-like growth factor-binding protein 6 OS=Homo sapiens OX=9606 GN=IGFBP6 PE=1 SV=1	1	5	5	5	4	3	4	3	3	4	4	3	3	4	3	4	3	3	4	4	3	3	4	3	4	3	3	4	4	3	3	2021-07-31	2021-07-31	2021-07-31	25.322	240	240	1	48	0	145.88	By MS/MS
P24593	P24593	9	9	9	Insulin-like growth factor-binding protein 5	IGFBP5	sp|P24593|IBP5_HUMAN Insulin-like growth factor-binding protein 5 OS=Homo sapiens OX=9606 GN=IGFBP5 PE=1 SV=1	1	9	9	9	3	4	5	4	3	2	7	7	7	3	4	5	4	3	2	7	7	7	3	4	5	4	3	2	7	7	7	36.8	36.8	36.8	30.57	272	272	1	69	0	68.674	By MS/MS
P24844	P24844	6	3	3	Myosin regulatory light polypeptide 9	MYL9	sp|P24844|MYL9_HUMAN Myosin regulatory light polypeptide 9 OS=Homo sapiens OX=9606 GN=MYL9 PE=1 SV=4	1	6	3	3	0	0	0	0	0	0	6	6	6	0	0	0	0	0	0	3	3	3	0	0	0	0	0	0	3	3	3	45.3	2021-08-23	2021-08-23	19.827	172	172	1	10	0	21.966
P25391	P25391	2	2	2	Laminin subunit alpha-1	LAMA1	sp|P25391|LAMA1_HUMAN Laminin subunit alpha-1 OS=Homo sapiens OX=9606 GN=LAMA1 PE=1 SV=2	1	2	2	2	0	1	1	0	0	0	2	2	2	0	1	1	0	0	0	2	2	2	0	1	1	0	0	0	2	2	2	0.7	0.7	0.7	337.08	3075	3075	1	8	0	15.298
P25398	P25398	7	7	7	40S ribosomal protein S12	RPS12	sp|P25398|RS12_HUMAN 40S ribosomal protein S12 OS=Homo sapiens OX=9606 GN=RPS12 PE=1 SV=3	1	7	7	7	0	0	0	0	0	0	7	6	6	0	0	0	0	0	0	7	6	6	0	0	0	0	0	0	7	6	6	70.5	70.5	70.5	14.515	132	132	1	22	0	64.408
P25705	P25705	2	2	2	ATP synthase subunit alpha, mitochondrial	ATP5A1	sp|P25705|ATPA_HUMAN ATP synthase subunit alpha, mitochondrial OS=Homo sapiens OX=9606 GN=ATP5F1A PE=1 SV=1	1	2	2	2	0	0	0	0	0	0	1	2	2	0	0	0	0	0	0	1	2	2	0	0	0	0	0	0	1	2	2	2021-06-05	2021-06-05	2021-06-05	59.75	553	553	1	5	0	15.753
P25786	P25786	3	3	3	Proteasome subunit alpha type-1	PSMA1	sp|P25786|PSA1_HUMAN Proteasome subunit alpha type-1 OS=Homo sapiens OX=9606 GN=PSMA1 PE=1 SV=1	1	3	3	3	0	0	0	0	0	0	1	3	3	0	0	0	0	0	0	1	3	3	0	0	0	0	0	0	1	3	3	2021-08-14	2021-08-14	2021-08-14	29.555	263	263	1	7	0	17.462
P25787	P25787	6	6	6	Proteasome subunit alpha type-2	PSMA2	sp|P25787|PSA2_HUMAN Proteasome subunit alpha type-2 OS=Homo sapiens OX=9606 GN=PSMA2 PE=1 SV=2	1	6	6	6	1	1	1	0	0	0	5	5	6	1	1	1	0	0	0	5	5	6	1	1	1	0	0	0	5	5	6	42.7	42.7	42.7	25.898	234	234	1	22	0	45.468	By matching
P25789	P25789	5	5	5	Proteasome subunit alpha type-4	PSMA4	sp|P25789|PSA4_HUMAN Proteasome subunit alpha type-4 OS=Homo sapiens OX=9606 GN=PSMA4 PE=1 SV=1	1	5	5	5	0	0	0	0	0	0	4	4	5	0	0	0	0	0	0	4	4	5	0	0	0	0	0	0	4	4	5	2021-05-24	2021-05-24	2021-05-24	29.483	261	261	1	13	0	32.911
P26022	P26022	18	18	18	Pentraxin-related protein PTX3	PTX3	sp|P26022|PTX3_HUMAN Pentraxin-related protein PTX3 OS=Homo sapiens OX=9606 GN=PTX3 PE=1 SV=3	1	18	18	18	13	12	13	2	2	2	17	16	17	13	12	13	2	2	2	17	16	17	13	12	13	2	2	2	17	16	17	48.3	48.3	48.3	41.975	381	381	1	138	0	323.31	By MS/MS
P26038	P26038	31	31	22	Moesin	MSN	sp|P26038|MOES_HUMAN Moesin OS=Homo sapiens OX=9606 GN=MSN PE=1 SV=3	1	31	31	22	12	11	19	0	0	0	30	29	29	12	11	19	0	0	0	30	29	29	7	7	15	0	0	0	21	20	21	48.9	48.9	35	67.819	577	577	1	143	0	316.41	By MS/MS
P26368	P26368	5	5	5	Splicing factor U2AF 65 kDa subunit	U2AF2	sp|P26368|U2AF2_HUMAN Splicing factor U2AF 65 kDa subunit OS=Homo sapiens OX=9606 GN=U2AF2 PE=1 SV=4	1	5	5	5	0	0	0	0	0	0	5	5	5	0	0	0	0	0	0	5	5	5	0	0	0	0	0	0	5	5	5	2021-04-16	2021-04-16	2021-04-16	53.5	475	475	1	16	0	33.684
P26599;O95758	P26599	12;1	12;1	12;1	Polypyrimidine tract-binding protein 1	PTBP1	sp|P26599|PTBP1_HUMAN Polypyrimidine tract-binding protein 1 OS=Homo sapiens OX=9606 GN=PTBP1 PE=1 SV=1	2	12	12	12	0	1	1	0	0	0	11	11	12	0	1	1	0	0	0	11	11	12	0	1	1	0	0	0	11	11	12	36.3	36.3	36.3	57.221	531	531;552	1	44	0	95.08
P26639	P26639	1	1	1	Threonine--tRNA ligase, cytoplasmic	TARS	sp|P26639|SYTC_HUMAN Threonine--tRNA ligase 1, cytoplasmic OS=Homo sapiens OX=9606 GN=TARS1 PE=1 SV=3	1	1	1	1	0	0	0	0	0	0	0	0	1	0	0	0	0	0	0	0	0	1	0	0	0	0	0	0	0	0	1	2021-08-01	2021-08-01	2021-08-01	83.434	723	723	1	1	0.0023229	7.1097
P26641	P26641	15	15	15	Elongation factor 1-gamma	EEF1G	sp|P26641|EF1G_HUMAN Elongation factor 1-gamma OS=Homo sapiens OX=9606 GN=EEF1G PE=1 SV=3	1	15	15	15	4	3	3	0	0	1	15	15	13	4	3	3	0	0	1	15	15	13	4	3	3	0	0	1	15	15	13	44.9	44.9	44.9	50.118	437	437	1	73	0	150.77	By matching
P26885	P26885	2	2	2	Peptidyl-prolyl cis-trans isomerase FKBP2	FKBP2	sp|P26885|FKBP2_HUMAN Peptidyl-prolyl cis-trans isomerase FKBP2 OS=Homo sapiens OX=9606 GN=FKBP2 PE=1 SV=2	1	2	2	2	0	1	0	0	0	0	2	2	2	0	1	0	0	0	0	2	2	2	0	1	0	0	0	0	2	2	2	2021-02-28	2021-02-28	2021-02-28	15.649	142	142	1	7	0	1954-12-01
P27348	P27348	9	7	7	14-3-3 protein theta	YWHAQ	sp|P27348|1433T_HUMAN 14-3-3 protein theta OS=Homo sapiens OX=9606 GN=YWHAQ PE=1 SV=1	1	9	7	7	1	2	2	0	0	0	8	9	9	0	0	0	0	0	0	6	7	7	0	0	0	0	0	0	6	7	7	42.9	35.5	35.5	27.764	245	245	1	26	0	140.44	By matching
P27695	P27695	12	12	12	DNA-(apurinic or apyrimidinic site) lyase;DNA-(apurinic or apyrimidinic site) lyase, mitochondrial	APEX1	sp|P27695|APEX1_HUMAN DNA-(apurinic or apyrimidinic site) endonuclease OS=Homo sapiens OX=9606 GN=APEX1 PE=1 SV=2	1	12	12	12	2	2	3	0	1	0	12	10	11	2	2	3	0	1	0	12	10	11	2	2	3	0	1	0	12	10	11	52.8	52.8	52.8	35.554	318	318	1	44	0	141.81	By MS/MS
P27797	P27797	8	8	8	Calreticulin	CALR	sp|P27797|CALR_HUMAN Calreticulin OS=Homo sapiens OX=9606 GN=CALR PE=1 SV=1	1	8	8	8	1	2	1	0	0	0	7	7	7	1	2	1	0	0	0	7	7	7	1	2	1	0	0	0	7	7	7	2021-07-31	2021-07-31	2021-07-31	48.141	417	417	1	32	0	58.735	By matching
P27816	P27816	15	15	15	Microtubule-associated protein 4	MAP4	sp|P27816|MAP4_HUMAN Microtubule-associated protein 4 OS=Homo sapiens OX=9606 GN=MAP4 PE=1 SV=3	1	15	15	15	5	7	2	0	0	0	12	15	15	5	7	2	0	0	0	12	15	15	5	7	2	0	0	0	12	15	15	2021-05-18	2021-05-18	2021-05-18	121	1152	1152	1	64	0	100.74	By MS/MS
P28066	P28066	4	4	4	Proteasome subunit alpha type-5	PSMA5	sp|P28066|PSA5_HUMAN Proteasome subunit alpha type-5 OS=Homo sapiens OX=9606 GN=PSMA5 PE=1 SV=3	1	4	4	4	0	0	0	0	0	0	4	3	3	0	0	0	0	0	0	4	3	3	0	0	0	0	0	0	4	3	3	2021-01-24	2021-01-24	2021-01-24	26.411	241	241	1	12	0	31.46
P28070	P28070	3	3	3	Proteasome subunit beta type-4	PSMB4	sp|P28070|PSB4_HUMAN Proteasome subunit beta type-4 OS=Homo sapiens OX=9606 GN=PSMB4 PE=1 SV=4	1	3	3	3	0	0	0	0	0	0	3	3	3	0	0	0	0	0	0	3	3	3	0	0	0	0	0	0	3	3	3	2021-05-23	2021-05-23	2021-05-23	29.204	264	264	1	9	0	21.512
P28072	P28072	1	1	1	Proteasome subunit beta type-6	PSMB6	sp|P28072|PSB6_HUMAN Proteasome subunit beta type-6 OS=Homo sapiens OX=9606 GN=PSMB6 PE=1 SV=4	1	1	1	1	0	0	0	0	0	0	1	1	1	0	0	0	0	0	0	1	1	1	0	0	0	0	0	0	1	1	1	2021-06-04	2021-06-04	2021-06-04	25.357	239	239	1	3	0.0023781	6494-07-01
P28074	P28074	4	4	4	Proteasome subunit beta type-5	PSMB5	sp|P28074|PSB5_HUMAN Proteasome subunit beta type-5 OS=Homo sapiens OX=9606 GN=PSMB5 PE=1 SV=3	1	4	4	4	0	0	0	0	0	0	4	4	4	0	0	0	0	0	0	4	4	4	0	0	0	0	0	0	4	4	4	2021-08-19	2021-08-19	2021-08-19	28.48	263	263	1	12	0	26.102
P28300	P28300	11	11	11	Protein-lysine 6-oxidase	LOX	sp|P28300|LYOX_HUMAN Protein-lysine 6-oxidase OS=Homo sapiens OX=9606 GN=LOX PE=1 SV=2	1	11	11	11	5	4	6	2	3	1	10	11	10	5	4	6	2	3	1	10	11	10	5	4	6	2	3	1	10	11	10	45.8	45.8	45.8	46.944	417	417	1	55	0	78.346	By MS/MS
P28482	P28482	2	2	2	Mitogen-activated protein kinase 1	MAPK1	sp|P28482|MK01_HUMAN Mitogen-activated protein kinase 1 OS=Homo sapiens OX=9606 GN=MAPK1 PE=1 SV=3	1	2	2	2	0	0	0	0	0	0	2	2	2	0	0	0	0	0	0	2	2	2	0	0	0	0	0	0	2	2	2	2021-09-06	2021-09-06	2021-09-06	41.389	360	360	1	6	0.0012642	11.218
P28799	P28799	6	6	6	Granulins;Acrogranin;Paragranulin;Granulin-1;Granulin-2;Granulin-3;Granulin-4;Granulin-5;Granulin-6;Granulin-7	GRN	sp|P28799|GRN_HUMAN Progranulin OS=Homo sapiens OX=9606 GN=GRN PE=1 SV=2	1	6	6	6	3	5	3	0	0	0	6	5	5	3	5	3	0	0	0	6	5	5	3	5	3	0	0	0	6	5	5	2021-09-16	2021-09-16	2021-09-16	63.544	593	593	1	27	0	39.315	By MS/MS
P29218	P29218	1	1	1	Inositol monophosphatase 1	IMPA1	sp|P29218|IMPA1_HUMAN Inositol monophosphatase 1 OS=Homo sapiens OX=9606 GN=IMPA1 PE=1 SV=1	1	1	1	1	0	0	0	0	0	0	1	1	1	0	0	0	0	0	0	1	1	1	0	0	0	0	0	0	1	1	1	2021-03-08	2021-03-08	2021-03-08	30.188	277	277	1	3	0.0023283	7.1652
P29279	P29279	7	7	7	Connective tissue growth factor	CTGF	sp|P29279|CCN2_HUMAN CCN family member 2 OS=Homo sapiens OX=9606 GN=CCN2 PE=1 SV=2	1	7	7	7	3	4	4	0	0	2	4	6	4	3	4	4	0	0	2	4	6	4	3	4	4	0	0	2	4	6	4	2021-01-26	2021-01-26	2021-01-26	38.091	349	349	1	35	0	44.86	By MS/MS
P29401	P29401	26	26	26	Transketolase	TKT	sp|P29401|TKT_HUMAN Transketolase OS=Homo sapiens OX=9606 GN=TKT PE=1 SV=3	1	26	26	26	6	5	6	1	1	0	25	25	25	6	5	6	1	1	0	25	25	25	6	5	6	1	1	0	25	25	25	66.3	66.3	66.3	67.877	623	623	1	129	0	323.31	By MS/MS
P29692	P29692	7	7	7	Elongation factor 1-delta	EEF1D	sp|P29692|EF1D_HUMAN Elongation factor 1-delta OS=Homo sapiens OX=9606 GN=EEF1D PE=1 SV=5	1	7	7	7	0	1	0	0	0	0	7	7	6	0	1	0	0	0	0	7	7	6	0	1	0	0	0	0	7	7	6	33.5	33.5	33.5	31.121	281	281	1	21	0	63.573
P29966	P29966	6	6	6	Myristoylated alanine-rich C-kinase substrate	MARCKS	sp|P29966|MARCS_HUMAN Myristoylated alanine-rich C-kinase substrate OS=Homo sapiens OX=9606 GN=MARCKS PE=1 SV=4	1	6	6	6	2	2	1	0	0	0	5	6	6	2	2	1	0	0	0	5	6	6	2	2	1	0	0	0	5	6	6	35.2	35.2	35.2	31.554	332	332	1	26	0	51.829	By matching
P30040	P30040	3	3	3	Endoplasmic reticulum resident protein 29	ERP29	sp|P30040|ERP29_HUMAN Endoplasmic reticulum resident protein 29 OS=Homo sapiens OX=9606 GN=ERP29 PE=1 SV=4	1	3	3	3	1	2	2	0	0	1	3	3	3	1	2	2	0	0	1	3	3	3	1	2	2	0	0	1	3	3	3	2021-04-13	2021-04-13	2021-04-13	28.993	261	261	1	15	0	18.001	By MS/MS
P30041	P30041	13	13	13	Peroxiredoxin-6	PRDX6	sp|P30041|PRDX6_HUMAN Peroxiredoxin-6 OS=Homo sapiens OX=9606 GN=PRDX6 PE=1 SV=3	1	13	13	13	4	5	1	1	1	1	12	13	12	4	5	1	1	1	1	12	13	12	4	5	1	1	1	1	12	13	12	70.1	70.1	70.1	25.035	224	224	1	68	0	124.1	By MS/MS
P30044	P30044	4	4	4	Peroxiredoxin-5, mitochondrial	PRDX5	sp|P30044|PRDX5_HUMAN Peroxiredoxin-5, mitochondrial OS=Homo sapiens OX=9606 GN=PRDX5 PE=1 SV=4	1	4	4	4	0	0	0	0	0	1	3	2	4	0	0	0	0	0	1	3	2	4	0	0	0	0	0	1	3	2	4	2021-02-25	2021-02-25	2021-02-25	22.086	214	214	1	10	0	26.517
P30048	P30048	5	5	5	Thioredoxin-dependent peroxide reductase, mitochondrial	PRDX3	sp|P30048|PRDX3_HUMAN Thioredoxin-dependent peroxide reductase, mitochondrial OS=Homo sapiens OX=9606 GN=PRDX3 PE=1 SV=3	1	5	5	5	1	2	1	0	0	0	5	5	5	1	2	1	0	0	0	5	5	5	1	2	1	0	0	0	5	5	5	2021-01-28	2021-01-28	2021-01-28	27.692	256	256	1	25	0	36.833	By matching
P30050	P30050	2	2	2	60S ribosomal protein L12	RPL12	sp|P30050|RL12_HUMAN 60S ribosomal protein L12 OS=Homo sapiens OX=9606 GN=RPL12 PE=1 SV=1	1	2	2	2	0	0	0	0	0	0	2	2	2	0	0	0	0	0	0	2	2	2	0	0	0	0	0	0	2	2	2	2021-04-19	2021-04-19	2021-04-19	17.818	165	165	1	7	0	12.662
P30085	P30085	2	2	2	UMP-CMP kinase	CMPK1	sp|P30085|KCY_HUMAN UMP-CMP kinase OS=Homo sapiens OX=9606 GN=CMPK1 PE=1 SV=3	1	2	2	2	0	1	1	0	1	0	2	2	2	0	1	1	0	1	0	2	2	2	0	1	1	0	1	0	2	2	2	2021-03-13	2021-03-13	2021-03-13	22.222	196	196	1	10	0.001287	11.609
P30086	P30086	12	12	12	Phosphatidylethanolamine-binding protein 1;Hippocampal cholinergic neurostimulating peptide	PEBP1	sp|P30086|PEBP1_HUMAN Phosphatidylethanolamine-binding protein 1 OS=Homo sapiens OX=9606 GN=PEBP1 PE=1 SV=3	1	12	12	12	5	6	2	0	0	0	11	11	12	5	6	2	0	0	0	11	11	12	5	6	2	0	0	0	11	11	12	79.7	79.7	79.7	21.057	187	187	1	63	0	127.71	By MS/MS
P30101	P30101	21	21	21	Protein disulfide-isomerase A3	PDIA3	sp|P30101|PDIA3_HUMAN Protein disulfide-isomerase A3 OS=Homo sapiens OX=9606 GN=PDIA3 PE=1 SV=4	1	21	21	21	11	11	13	1	1	0	20	21	21	11	11	13	1	1	0	20	21	21	11	11	13	1	1	0	20	21	21	54.5	54.5	54.5	56.782	505	505	1	119	0	263.3	By MS/MS
P30153;P30154	P30153	5;2	5;2	5;2	Serine/threonine-protein phosphatase 2A 65 kDa regulatory subunit A alpha isoform	PPP2R1A	sp|P30153|2AAA_HUMAN Serine/threonine-protein phosphatase 2A 65 kDa regulatory subunit A alpha isoform OS=Homo sapiens OX=9606 GN=PPP2R1A PE=1 SV=4	2	5	5	5	0	0	0	0	0	0	4	4	4	0	0	0	0	0	0	4	4	4	0	0	0	0	0	0	4	4	4	2021-04-12	2021-04-12	2021-04-12	65.308	589	589;601	1	12	0	31.15
P30520	P30520	2	2	2	Adenylosuccinate synthetase isozyme 2	ADSS	sp|P30520|PURA2_HUMAN Adenylosuccinate synthetase isozyme 2 OS=Homo sapiens OX=9606 GN=ADSS2 PE=1 SV=3	1	2	2	2	0	0	0	0	0	0	2	2	2	0	0	0	0	0	0	2	2	2	0	0	0	0	0	0	2	2	2	2021-05-07	2021-05-07	2021-05-07	50.097	456	456	1	6	0	12.631
P30530	P30530	4	4	4	Tyrosine-protein kinase receptor UFO	AXL	sp|P30530|UFO_HUMAN Tyrosine-protein kinase receptor UFO OS=Homo sapiens OX=9606 GN=AXL PE=1 SV=4	1	4	4	4	3	4	4	0	1	0	4	3	3	3	4	4	0	1	0	4	3	3	3	4	4	0	1	0	4	3	3	2021-06-06	2021-06-06	2021-06-06	98.336	894	894	1	32	0	27.25	By MS/MS
P31150	P31150	17	10	10	Rab GDP dissociation inhibitor alpha	GDI1	sp|P31150|GDIA_HUMAN Rab GDP dissociation inhibitor alpha OS=Homo sapiens OX=9606 GN=GDI1 PE=1 SV=2	1	17	10	10	8	5	6	0	0	1	16	16	17	5	2	4	0	0	0	9	9	10	5	2	4	0	0	0	9	9	10	59.5	40	40	50.582	447	447	1	53	0	86.205	By MS/MS
P31153;Q00266	P31153	6;1	6;1	6;1	S-adenosylmethionine synthase isoform type-2	MAT2A	sp|P31153|METK2_HUMAN S-adenosylmethionine synthase isoform type-2 OS=Homo sapiens OX=9606 GN=MAT2A PE=1 SV=1	2	6	6	6	0	0	0	0	0	0	6	6	6	0	0	0	0	0	0	6	6	6	0	0	0	0	0	0	6	6	6	2021-03-24	2021-03-24	2021-03-24	43.66	395	395;395	1	21	0	45.686
P31431	P31431	1	1	1	Syndecan-4	SDC4	sp|P31431|SDC4_HUMAN Syndecan-4 OS=Homo sapiens OX=9606 GN=SDC4 PE=1 SV=2	1	1	1	1	0	0	0	0	0	0	1	1	1	0	0	0	0	0	0	1	1	1	0	0	0	0	0	0	1	1	1	2021-01-07	2021-01-07	2021-01-07	21.641	198	198	1	3	0.0023753	6456-07-01
P31942	P31942	1	1	1	Heterogeneous nuclear ribonucleoprotein H3	HNRNPH3	sp|P31942|HNRH3_HUMAN Heterogeneous nuclear ribonucleoprotein H3 OS=Homo sapiens OX=9606 GN=HNRNPH3 PE=1 SV=2	1	1	1	1	0	0	0	0	0	0	1	1	1	0	0	0	0	0	0	1	1	1	0	0	0	0	0	0	1	1	1	2021-09-04	2021-09-04	2021-09-04	36.926	346	346	1	3	0.0064795	3794-06-01
P31943;P55795;P52597	P31943;P55795;P52597	2;1;1	2;1;1	2;1;1	Heterogeneous nuclear ribonucleoprotein H;Heterogeneous nuclear ribonucleoprotein H, N-terminally processed;Heterogeneous nuclear ribonucleoprotein H2;Heterogeneous nuclear ribonucleoprotein F;Heterogeneous nuclear ribonucleoprotein F, N-terminally processed	HNRNPH1;HNRNPH2;HNRNPF	sp|P31943|HNRH1_HUMAN Heterogeneous nuclear ribonucleoprotein H OS=Homo sapiens OX=9606 GN=HNRNPH1 PE=1 SV=4;sp|P55795|HNRH2_HUMAN Heterogeneous nuclear ribonucleoprotein H2 OS=Homo sapiens OX=9606 GN=HNRNPH2 PE=1 SV=1;sp|P52597|HNRPF_HUMAN Heterogeneous n	3	2	2	2	0	1	0	0	0	0	2	2	2	0	1	0	0	0	0	2	2	2	0	1	0	0	0	0	2	2	2	2021-06-07	2021-06-07	2021-06-07	49.229	449	449;449;415	1	7	0	18.231
P31946	P31946	10	7	7	14-3-3 protein beta/alpha;14-3-3 protein beta/alpha, N-terminally processed	YWHAB	sp|P31946|1433B_HUMAN 14-3-3 protein beta/alpha OS=Homo sapiens OX=9606 GN=YWHAB PE=1 SV=3	1	10	7	7	5	5	4	0	0	0	10	10	10	4	3	2	0	0	0	7	7	7	4	3	2	0	0	0	7	7	7	49.6	38.6	38.6	28.082	246	246	1	44	0	268.52	By MS/MS
P31947	P31947	3	1	1	14-3-3 protein sigma	SFN	sp|P31947|1433S_HUMAN 14-3-3 protein sigma OS=Homo sapiens OX=9606 GN=SFN PE=1 SV=1	1	3	1	1	1	2	2	0	0	0	3	3	3	0	0	0	0	0	0	1	1	1	0	0	0	0	0	0	1	1	1	2021-05-10	2021-02-03	2021-02-03	27.774	248	248	1	3	0.002457	9849-09-01	By matching
P31948	P31948	10	10	10	Stress-induced-phosphoprotein 1	STIP1	sp|P31948|STIP1_HUMAN Stress-induced-phosphoprotein 1 OS=Homo sapiens OX=9606 GN=STIP1 PE=1 SV=1	1	10	10	10	0	0	1	0	0	0	9	9	8	0	0	1	0	0	0	9	9	8	0	0	1	0	0	0	9	9	8	18	18	18	62.639	543	543	1	28	0	61.655
P31949	P31949	4	4	4	Protein S100-A11;Protein S100-A11, N-terminally processed	S100A11	sp|P31949|S10AB_HUMAN Protein S100-A11 OS=Homo sapiens OX=9606 GN=S100A11 PE=1 SV=2	1	4	4	4	4	4	3	0	1	0	4	4	4	4	4	3	0	1	0	4	4	4	4	4	3	0	1	0	4	4	4	64.8	64.8	64.8	1974-11-01	105	105	1	34	0	166.05	By MS/MS
P32119	P32119	8	7	7	Peroxiredoxin-2	PRDX2	sp|P32119|PRDX2_HUMAN Peroxiredoxin-2 OS=Homo sapiens OX=9606 GN=PRDX2 PE=1 SV=5	1	8	7	7	3	3	2	0	0	1	7	8	6	2	2	1	0	0	0	6	7	5	2	2	1	0	0	0	6	7	5	57.1	51.5	51.5	21.892	198	198	1	25	0	66.962	By matching
P33316	P33316	4	4	4	Deoxyuridine 5-triphosphate nucleotidohydrolase, mitochondrial	DUT	sp|P33316|DUT_HUMAN Deoxyuridine 5-triphosphate nucleotidohydrolase, mitochondrial OS=Homo sapiens OX=9606 GN=DUT PE=1 SV=4	1	4	4	4	0	0	0	0	0	0	4	4	3	0	0	0	0	0	0	4	4	3	0	0	0	0	0	0	4	4	3	23	23	23	26.563	252	252	1	14	0	26.28
P33908	P33908	3	3	3	Mannosyl-oligosaccharide 1,2-alpha-mannosidase IA	MAN1A1	sp|P33908|MA1A1_HUMAN Mannosyl-oligosaccharide 1,2-alpha-mannosidase IA OS=Homo sapiens OX=9606 GN=MAN1A1 PE=1 SV=3	1	3	3	3	0	1	2	0	0	0	2	3	3	0	1	2	0	0	0	2	3	3	0	1	2	0	0	0	2	3	3	2021-02-05	2021-02-05	2021-02-05	72.968	653	653	1	11	0	16.536
P34096	P34096	4	4	4	Ribonuclease 4	RNASE4	sp|P34096|RNAS4_HUMAN Ribonuclease 4 OS=Homo sapiens OX=9606 GN=RNASE4 PE=1 SV=3	1	4	4	4	3	3	4	0	0	0	3	4	4	3	3	4	0	0	0	3	4	4	3	3	4	0	0	0	3	4	4	2021-06-28	2021-06-28	2021-06-28	16.84	147	147	1	23	0	26.076	By MS/MS
P34932	P34932	12	12	11	Heat shock 70 kDa protein 4	HSPA4	sp|P34932|HSP74_HUMAN Heat shock 70 kDa protein 4 OS=Homo sapiens OX=9606 GN=HSPA4 PE=1 SV=4	1	12	12	11	0	0	2	0	0	1	12	11	10	0	0	2	0	0	1	12	11	10	0	0	2	0	0	1	11	10	9	2021-02-20	2021-02-20	2021-06-18	94.33	840	840	1	37	0	79.211
P35052	P35052	14	14	14	Glypican-1;Secreted glypican-1	GPC1	sp|P35052|GPC1_HUMAN Glypican-1 OS=Homo sapiens OX=9606 GN=GPC1 PE=1 SV=2	1	14	14	14	5	3	3	1	1	0	13	13	12	5	3	3	1	1	0	13	13	12	5	3	3	1	1	0	13	13	12	33.3	33.3	33.3	61.68	558	558	1	51	0	121.19	By MS/MS
P35221	P35221	2	2	2	Catenin alpha-1	CTNNA1	sp|P35221|CTNA1_HUMAN Catenin alpha-1 OS=Homo sapiens OX=9606 GN=CTNNA1 PE=1 SV=1	1	2	2	2	0	0	0	0	0	0	2	2	2	0	0	0	0	0	0	2	2	2	0	0	0	0	0	0	2	2	2	2021-03-04	2021-03-04	2021-03-04	100.07	906	906	1	6	0	11.953
P35237	P35237	9	9	9	Serpin B6	SERPINB6	sp|P35237|SPB6_HUMAN Serpin B6 OS=Homo sapiens OX=9606 GN=SERPINB6 PE=1 SV=3	1	9	9	9	2	3	6	0	0	0	9	9	9	2	3	6	0	0	0	9	9	9	2	3	6	0	0	0	9	9	9	31.6	31.6	31.6	42.621	376	376	1	39	0	85.717	By MS/MS
P35241	P35241	14	5	5	Radixin	RDX	sp|P35241|RADI_HUMAN Radixin OS=Homo sapiens OX=9606 GN=RDX PE=1 SV=1	1	14	5	5	5	4	4	0	0	0	14	14	13	0	0	0	0	0	0	5	5	5	0	0	0	0	0	0	5	5	5	2021-01-27	2021-04-13	2021-04-13	68.563	583	583	1	16	0	62.655	By matching
P35442	P35442	43	40	40	Thrombospondin-2	THBS2	sp|P35442|TSP2_HUMAN Thrombospondin-2 OS=Homo sapiens OX=9606 GN=THBS2 PE=1 SV=2	1	43	40	40	24	24	20	26	23	21	28	29	31	22	22	17	24	22	20	25	26	28	22	22	17	24	22	20	25	26	28	44.7	41.6	41.6	129.99	1172	1172	1	260	0	323.31	By MS/MS
P35555	P35555	100	100	98	Fibrillin-1	FBN1	sp|P35555|FBN1_HUMAN Fibrillin-1 OS=Homo sapiens OX=9606 GN=FBN1 PE=1 SV=4	1	100	100	98	79	81	82	42	44	45	80	78	81	79	81	82	42	44	45	80	78	81	78	80	81	40	42	43	79	76	79	47.2	47.2	46.4	312.3	2871	2871	1	824	0	323.31	By MS/MS
P35556	P35556	28	26	25	Fibrillin-2	FBN2	sp|P35556|FBN2_HUMAN Fibrillin-2 OS=Homo sapiens OX=9606 GN=FBN2 PE=1 SV=3	1	28	26	25	2	1	3	3	2	2	25	27	27	1	0	2	1	0	0	24	25	25	1	0	2	0	0	0	24	24	24	2021-02-15	2021-05-14	2021-09-13	314.77	2912	2912	1	86	0	185.9	By matching
P35579;P35749	P35579	63;7	63;7	52;0	Myosin-9	MYH9	sp|P35579|MYH9_HUMAN Myosin-9 OS=Homo sapiens OX=9606 GN=MYH9 PE=1 SV=4	2	63	63	52	11	10	11	0	0	1	58	59	58	11	10	11	0	0	1	58	59	58	10	9	10	0	0	0	47	49	48	39	39	32.4	226.53	1960	1960;1972	1	271	0	323.31	By MS/MS
P35580	P35580	13	5	5	Myosin-10	MYH10	sp|P35580|MYH10_HUMAN Myosin-10 OS=Homo sapiens OX=9606 GN=MYH10 PE=1 SV=3	1	13	5	5	1	0	1	1	0	0	13	11	11	0	0	1	1	0	0	5	4	4	0	0	1	1	0	0	5	4	4	2021-04-09	2021-03-04	2021-03-04	229	1976	1976	1	15	0	32.379	By matching
P35606	P35606	5	5	5	Coatomer subunit beta	COPB2	sp|P35606|COPB2_HUMAN Coatomer subunit beta OS=Homo sapiens OX=9606 GN=COPB2 PE=1 SV=2	1	5	5	5	1	0	0	0	0	0	4	4	4	1	0	0	0	0	0	4	4	4	1	0	0	0	0	0	4	4	4	2021-04-07	2021-04-07	2021-04-07	102.49	906	906	1	13	0	41.408	By matching
P35637	P35637	2	2	2	RNA-binding protein FUS	FUS	sp|P35637|FUS_HUMAN RNA-binding protein FUS OS=Homo sapiens OX=9606 GN=FUS PE=1 SV=1	1	2	2	2	0	0	0	0	0	0	2	2	2	0	0	0	0	0	0	2	2	2	0	0	0	0	0	0	2	2	2	2021-02-07	2021-02-07	2021-02-07	53.425	526	526	1	6	0	12.112
P35754	P35754	3	3	3	Glutaredoxin-1	GLRX	sp|P35754|GLRX1_HUMAN Glutaredoxin-1 OS=Homo sapiens OX=9606 GN=GLRX PE=1 SV=2	1	3	3	3	0	0	0	0	0	0	3	3	3	0	0	0	0	0	0	3	3	3	0	0	0	0	0	0	3	3	3	2021-01-31	2021-01-31	2021-01-31	11.776	106	106	1	9	0	23.173
P36222	P36222	2	2	2	Chitinase-3-like protein 1	CHI3L1	sp|P36222|CH3L1_HUMAN Chitinase-3-like protein 1 OS=Homo sapiens OX=9606 GN=CHI3L1 PE=1 SV=2	1	2	2	2	2	2	2	0	0	0	0	0	0	2	2	2	0	0	0	0	0	0	2	2	2	0	0	0	0	0	0	2021-02-10	2021-02-10	2021-02-10	42.625	383	383	1	11	0	15.761	By MS/MS
P36578	P36578	2	2	2	60S ribosomal protein L4	RPL4	sp|P36578|RL4_HUMAN 60S ribosomal protein L4 OS=Homo sapiens OX=9606 GN=RPL4 PE=1 SV=5	1	2	2	2	0	0	0	0	0	0	2	2	2	0	0	0	0	0	0	2	2	2	0	0	0	0	0	0	2	2	2	2021-07-04	2021-07-04	2021-07-04	47.697	427	427	1	6	0	13.19
P36871	P36871	2	2	2	Phosphoglucomutase-1	PGM1	sp|P36871|PGM1_HUMAN Phosphoglucomutase-1 OS=Homo sapiens OX=9606 GN=PGM1 PE=1 SV=3	1	2	2	2	1	1	1	0	0	0	2	2	2	1	1	1	0	0	0	2	2	2	1	1	1	0	0	0	2	2	2	2021-07-03	2021-07-03	2021-07-03	61.448	562	562	1	9	0	13.265	By matching
P36955	P36955	14	14	9	Pigment epithelium-derived factor	SERPINF1	sp|P36955|PEDF_HUMAN Pigment epithelium-derived factor OS=Homo sapiens OX=9606 GN=SERPINF1 PE=1 SV=4	1	14	14	9	9	11	11	2	2	3	11	10	10	9	11	11	2	2	3	11	10	10	5	7	7	0	0	1	8	8	8	41.1	41.1	2021-05-28	46.312	418	418	1	96	0	153.35	By MS/MS
P37802	P37802	12	12	12	Transgelin-2	TAGLN2	sp|P37802|TAGL2_HUMAN Transgelin-2 OS=Homo sapiens OX=9606 GN=TAGLN2 PE=1 SV=3	1	12	12	12	4	4	4	0	0	1	12	12	12	4	4	4	0	0	1	12	12	12	4	4	4	0	0	1	12	12	12	73.4	73.4	73.4	22.391	199	199	1	62	0	314.55	By MS/MS
P37837	P37837	8	8	8	Transaldolase	TALDO1	sp|P37837|TALDO_HUMAN Transaldolase OS=Homo sapiens OX=9606 GN=TALDO1 PE=1 SV=2	1	8	8	8	4	2	2	0	0	0	7	8	7	4	2	2	0	0	0	7	8	7	4	2	2	0	0	0	7	8	7	22	22	22	37.54	337	337	1	30	0	56.526	By matching
P38159;Q96E39;Q8N7X1;O75526	P38159;Q96E39	3;2;1;1	3;2;1;1	3;2;1;1	RNA-binding motif protein, X chromosome;RNA-binding motif protein, X chromosome, N-terminally processed;RNA binding motif protein, X-linked-like-1	RBMX;RBMXL1	sp|P38159|RBMX_HUMAN RNA-binding motif protein, X chromosome OS=Homo sapiens OX=9606 GN=RBMX PE=1 SV=3;sp|Q96E39|RMXL1_HUMAN RNA binding motif protein, X-linked-like-1 OS=Homo sapiens OX=9606 GN=RBMXL1 PE=1 SV=1	4	3	3	3	0	1	1	0	0	0	3	3	3	0	1	1	0	0	0	3	3	3	0	1	1	0	0	0	3	3	3	9	9	9	42.331	391	391;390;1067;392	1	12	0	40.771
P38646	P38646	8	8	8	Stress-70 protein, mitochondrial	HSPA9	sp|P38646|GRP75_HUMAN Stress-70 protein, mitochondrial OS=Homo sapiens OX=9606 GN=HSPA9 PE=1 SV=2	1	8	8	8	0	0	0	0	0	0	8	7	6	0	0	0	0	0	0	8	7	6	0	0	0	0	0	0	8	7	6	2021-08-16	2021-08-16	2021-08-16	73.68	679	679	1	21	0	54.282
P39019	P39019	2	2	2	40S ribosomal protein S19	RPS19	sp|P39019|RS19_HUMAN 40S ribosomal protein S19 OS=Homo sapiens OX=9606 GN=RPS19 PE=1 SV=2	1	2	2	2	0	0	0	1	0	0	1	2	2	0	0	0	1	0	0	1	2	2	0	0	0	1	0	0	1	2	2	2021-02-15	2021-02-15	2021-02-15	2021-06-16	145	145	1	8	0	12.606
P39059	P39059	2	2	2	Collagen alpha-1(XV) chain;Restin;Restin-2;Restin-3;Restin-4	COL15A1	sp|P39059|COFA1_HUMAN Collagen alpha-1(XV) chain OS=Homo sapiens OX=9606 GN=COL15A1 PE=1 SV=2	1	2	2	2	2	2	1	0	0	0	0	1	2	2	2	1	0	0	0	0	1	2	2	2	1	0	0	0	0	1	2	2021-03-02	2021-03-02	2021-03-02	141.72	1388	1388	1	8	0	12.816	By MS/MS
P39060	P39060	2	2	2	Collagen alpha-1(XVIII) chain;Endostatin	COL18A1	sp|P39060|COIA1_HUMAN Collagen alpha-1(XVIII) chain OS=Homo sapiens OX=9606 GN=COL18A1 PE=1 SV=5	1	2	2	2	1	0	0	0	0	0	2	1	2	1	0	0	0	0	0	2	1	2	1	0	0	0	0	0	2	1	2	2021-03-02	2021-03-02	2021-03-02	178.19	1754	1754	1	7	0	13.842	By matching
P40121	P40121	1	1	1	Macrophage-capping protein	CAPG	sp|P40121|CAPG_HUMAN Macrophage-capping protein OS=Homo sapiens OX=9606 GN=CAPG PE=1 SV=2	1	1	1	1	0	0	0	0	0	0	1	1	1	0	0	0	0	0	0	1	1	1	0	0	0	0	0	0	1	1	1	2021-07-03	2021-07-03	2021-07-03	38.498	348	348	1	6	0.002401	8.102
P40227	P40227	1	1	1	T-complex protein 1 subunit zeta	CCT6A	sp|P40227|TCPZ_HUMAN T-complex protein 1 subunit zeta OS=Homo sapiens OX=9606 GN=CCT6A PE=1 SV=3	1	1	1	1	0	0	0	0	0	0	1	1	1	0	0	0	0	0	0	1	1	1	0	0	0	0	0	0	1	1	1	2021-03-02	2021-03-02	2021-03-02	58.024	531	531	1	3	0.0033445	6003-06-01
P40261	P40261	2	2	2	Nicotinamide N-methyltransferase	NNMT	sp|P40261|NNMT_HUMAN Nicotinamide N-methyltransferase OS=Homo sapiens OX=9606 GN=NNMT PE=1 SV=1	1	2	2	2	0	0	0	0	0	0	1	2	2	0	0	0	0	0	0	1	2	2	0	0	0	0	0	0	1	2	2	2021-02-10	2021-02-10	2021-02-10	29.574	264	264	1	5	0	11.892
P40925	P40925	8	8	8	Malate dehydrogenase, cytoplasmic	MDH1	sp|P40925|MDHC_HUMAN Malate dehydrogenase, cytoplasmic OS=Homo sapiens OX=9606 GN=MDH1 PE=1 SV=4	1	8	8	8	3	2	4	0	1	1	8	8	8	3	2	4	0	1	1	8	8	8	3	2	4	0	1	1	8	8	8	32.3	32.3	32.3	36.426	334	334	1	58	0	83.786	By MS/MS
P40926	P40926	13	13	13	Malate dehydrogenase, mitochondrial	MDH2	sp|P40926|MDHM_HUMAN Malate dehydrogenase, mitochondrial OS=Homo sapiens OX=9606 GN=MDH2 PE=1 SV=3	1	13	13	13	5	6	6	1	0	0	12	13	12	5	6	6	1	0	0	12	13	12	5	6	6	1	0	0	12	13	12	53	53	53	35.503	338	338	1	66	0	142.99	By MS/MS
P41091;Q2VIR3	P41091;Q2VIR3	7;6	7;6	7;6	Eukaryotic translation initiation factor 2 subunit 3;Putative eukaryotic translation initiation factor 2 subunit 3-like protein	EIF2S3;EIF2S3L	sp|P41091|IF2G_HUMAN Eukaryotic translation initiation factor 2 subunit 3 OS=Homo sapiens OX=9606 GN=EIF2S3 PE=1 SV=3;sp|Q2VIR3|IF2GL_HUMAN Eukaryotic translation initiation factor 2 subunit 3B OS=Homo sapiens OX=9606 GN=EIF2S3B PE=2 SV=2	2	7	7	7	0	0	0	0	0	0	6	6	5	0	0	0	0	0	0	6	6	5	0	0	0	0	0	0	6	6	5	2021-06-20	2021-06-20	2021-06-20	51.109	472	472;472	1	17	0	50.676
P41222	P41222	2	2	2	Prostaglandin-H2 D-isomerase	PTGDS	sp|P41222|PTGDS_HUMAN Prostaglandin-H2 D-isomerase OS=Homo sapiens OX=9606 GN=PTGDS PE=1 SV=1	1	2	2	2	1	1	2	0	0	0	1	1	1	1	1	2	0	0	0	1	1	1	1	1	2	0	0	0	1	1	1	2021-04-17	2021-04-17	2021-04-17	21.029	190	190	1	7	0	20.581	By MS/MS
P41250	P41250	6	6	6	Glycine--tRNA ligase	GARS	sp|P41250|GARS_HUMAN Glycine--tRNA ligase OS=Homo sapiens OX=9606 GN=GARS1 PE=1 SV=3	1	6	6	6	2	2	1	1	1	1	6	5	5	2	2	1	1	1	1	6	5	5	2	2	1	1	1	1	6	5	5	2021-06-11	2021-06-11	2021-06-11	83.165	739	739	1	24	0	37.433	By matching
P41567;O60739	P41567;O60739	2;1	2;1	2;1	Eukaryotic translation initiation factor 1;Eukaryotic translation initiation factor 1b	EIF1;EIF1B	sp|P41567|EIF1_HUMAN Eukaryotic translation initiation factor 1 OS=Homo sapiens OX=9606 GN=EIF1 PE=1 SV=1;sp|O60739|EIF1B_HUMAN Eukaryotic translation initiation factor 1b OS=Homo sapiens OX=9606 GN=EIF1B PE=1 SV=2	2	2	2	2	0	0	1	0	1	0	2	2	2	0	0	1	0	1	0	2	2	2	0	0	1	0	1	0	2	2	2	41.6	41.6	41.6	12.732	113	113;113	1	8	0	19.867
P42126	P42126	2	2	2	Enoyl-CoA delta isomerase 1, mitochondrial	ECI1	sp|P42126|ECI1_HUMAN Enoyl-CoA delta isomerase 1, mitochondrial OS=Homo sapiens OX=9606 GN=ECI1 PE=1 SV=1	1	2	2	2	1	1	1	0	0	0	2	2	1	1	1	1	0	0	0	2	2	1	1	1	1	0	0	0	2	2	1	2021-03-08	2021-03-08	2021-03-08	32.816	302	302	1	8	0	13.325	By matching
P42167;P42166	P42167;P42166	3;3	3;3	3;3	Lamina-associated polypeptide 2, isoforms beta/gamma;Thymopoietin;Thymopentin;Lamina-associated polypeptide 2, isoform alpha;Thymopoietin;Thymopentin	TMPO	sp|P42167|LAP2B_HUMAN Lamina-associated polypeptide 2, isoforms beta/gamma OS=Homo sapiens OX=9606 GN=TMPO PE=1 SV=2;sp|P42166|LAP2A_HUMAN Lamina-associated polypeptide 2, isoform alpha OS=Homo sapiens OX=9606 GN=TMPO PE=1 SV=2	2	3	3	3	0	0	0	0	0	0	3	3	3	0	0	0	0	0	0	3	3	3	0	0	0	0	0	0	3	3	3	2021-01-08	2021-01-08	2021-01-08	50.67	454	454;694	1	9	0	20.955
P42785	P42785	1	1	1	Lysosomal Pro-X carboxypeptidase	PRCP	sp|P42785|PCP_HUMAN Lysosomal Pro-X carboxypeptidase OS=Homo sapiens OX=9606 GN=PRCP PE=1 SV=1	1	1	1	1	1	1	1	0	0	0	1	1	1	1	1	1	0	0	0	1	1	1	1	1	1	0	0	0	1	1	1	3	3	3	55.799	496	496	1	6	0.0034364	9267-06-01	By matching
P43034	P43034	3	3	3	Platelet-activating factor acetylhydrolase IB subunit alpha	PAFAH1B1	sp|P43034|LIS1_HUMAN Platelet-activating factor acetylhydrolase IB subunit alpha OS=Homo sapiens OX=9606 GN=PAFAH1B1 PE=1 SV=2	1	3	3	3	0	0	0	0	0	0	3	3	3	0	0	0	0	0	0	3	3	3	0	0	0	0	0	0	3	3	3	2021-05-10	2021-05-10	2021-05-10	46.637	410	410	1	9	0	21.075
P43121	P43121	2	2	2	Cell surface glycoprotein MUC18	MCAM	sp|P43121|MUC18_HUMAN Cell surface glycoprotein MUC18 OS=Homo sapiens OX=9606 GN=MCAM PE=1 SV=2	1	2	2	2	1	0	0	0	0	0	1	2	2	1	0	0	0	0	0	1	2	2	1	0	0	0	0	0	1	2	2	4	4	4	71.607	646	646	1	6	0.0012821	1956-11-01	By matching
P43243	P43243	1	1	1	Matrin-3	MATR3	sp|P43243|MATR3_HUMAN Matrin-3 OS=Homo sapiens OX=9606 GN=MATR3 PE=1 SV=2	1	1	1	1	0	0	0	0	0	0	1	1	1	0	0	0	0	0	0	1	1	1	0	0	0	0	0	0	1	1	1	2021-05-01	2021-05-01	2021-05-01	94.622	847	847	1	4	0.0033937	7424-06-01
P43251	P43251	5	5	5	Biotinidase	BTD	sp|P43251|BTD_HUMAN Biotinidase OS=Homo sapiens OX=9606 GN=BTD PE=1 SV=2	1	5	5	5	5	4	5	0	0	1	4	3	3	5	4	5	0	0	1	4	3	3	5	4	5	0	0	1	4	3	3	2021-02-14	2021-02-14	2021-02-14	61.132	543	543	1	25	0	35.959	By MS/MS
P43490	P43490	3	3	3	Nicotinamide phosphoribosyltransferase	NAMPT	sp|P43490|NAMPT_HUMAN Nicotinamide phosphoribosyltransferase OS=Homo sapiens OX=9606 GN=NAMPT PE=1 SV=1	1	3	3	3	0	0	0	0	0	0	2	3	3	0	0	0	0	0	0	2	3	3	0	0	0	0	0	0	2	3	3	2021-04-10	2021-04-10	2021-04-10	55.52	491	491	1	8	0	17.036
P45877	P45877	2	2	2	Peptidyl-prolyl cis-trans isomerase C	PPIC	sp|P45877|PPIC_HUMAN Peptidyl-prolyl cis-trans isomerase C OS=Homo sapiens OX=9606 GN=PPIC PE=1 SV=1	1	2	2	2	1	2	2	0	0	0	2	2	2	1	2	2	0	0	0	2	2	2	1	2	2	0	0	0	2	2	2	2021-08-10	2021-08-10	2021-08-10	22.763	212	212	1	11	0	13.979	By matching
P45974	P45974	2	2	2	Ubiquitin carboxyl-terminal hydrolase 5	USP5	sp|P45974|UBP5_HUMAN Ubiquitin carboxyl-terminal hydrolase 5 OS=Homo sapiens OX=9606 GN=USP5 PE=1 SV=2	1	2	2	2	0	0	0	0	0	0	2	2	2	0	0	0	0	0	0	2	2	2	0	0	0	0	0	0	2	2	2	2021-04-04	2021-04-04	2021-04-04	95.785	858	858	1	6	0.0012837	11.574
P46108	P46108	3	3	3	Adapter molecule crk	CRK	sp|P46108|CRK_HUMAN Adapter molecule crk OS=Homo sapiens OX=9606 GN=CRK PE=1 SV=2	1	3	3	3	0	0	0	0	0	0	3	2	3	0	0	0	0	0	0	3	2	3	0	0	0	0	0	0	3	2	3	2021-08-15	2021-08-15	2021-08-15	33.83	304	304	1	8	0	20.818
P46109	P46109	2	2	2	Crk-like protein	CRKL	sp|P46109|CRKL_HUMAN Crk-like protein OS=Homo sapiens OX=9606 GN=CRKL PE=1 SV=1	1	2	2	2	0	1	0	0	0	0	2	2	2	0	1	0	0	0	0	2	2	2	0	1	0	0	0	0	2	2	2	2021-06-09	2021-06-09	2021-06-09	33.777	303	303	1	7	0	12.546
P46782	P46782	1	1	1	40S ribosomal protein S5;40S ribosomal protein S5, N-terminally processed	RPS5	sp|P46782|RS5_HUMAN 40S ribosomal protein S5 OS=Homo sapiens OX=9606 GN=RPS5 PE=1 SV=4	1	1	1	1	0	0	0	0	0	0	1	1	1	0	0	0	0	0	0	1	1	1	0	0	0	0	0	0	1	1	1	2021-04-07	2021-04-07	2021-04-07	22.876	204	204	1	3	0.0054645	1946-06-01
P46783;Q9NQ39	P46783;Q9NQ39	3;2	3;2	3;2	40S ribosomal protein S10;Putative 40S ribosomal protein S10-like	RPS10;RPS10P5	sp|P46783|RS10_HUMAN 40S ribosomal protein S10 OS=Homo sapiens OX=9606 GN=RPS10 PE=1 SV=1;sp|Q9NQ39|RS10L_HUMAN Putative 40S ribosomal protein S10-like OS=Homo sapiens OX=9606 GN=RPS10P5 PE=5 SV=1	2	3	3	3	0	0	0	0	0	0	2	2	1	0	0	0	0	0	0	2	2	1	0	0	0	0	0	0	2	2	1	2021-02-18	2021-02-18	2021-02-18	18.898	165	165;176	1	5	0	17.137
P46821	P46821	15	15	14	Microtubule-associated protein 1B;MAP1B heavy chain;MAP1 light chain LC1	MAP1B	sp|P46821|MAP1B_HUMAN Microtubule-associated protein 1B OS=Homo sapiens OX=9606 GN=MAP1B PE=1 SV=2	1	15	15	14	1	2	1	0	0	0	13	14	13	1	2	1	0	0	0	13	14	13	1	2	1	0	0	0	12	13	12	2021-08-10	2021-08-10	2021-04-10	270.63	2468	2468	1	44	0	105.78	By matching
P46926;Q8TDQ7	P46926;Q8TDQ7	4;2	4;2	4;2	Glucosamine-6-phosphate isomerase 1;Glucosamine-6-phosphate isomerase 2	GNPDA1;GNPDA2	sp|P46926|GNPI1_HUMAN Glucosamine-6-phosphate isomerase 1 OS=Homo sapiens OX=9606 GN=GNPDA1 PE=1 SV=1;sp|Q8TDQ7|GNPI2_HUMAN Glucosamine-6-phosphate isomerase 2 OS=Homo sapiens OX=9606 GN=GNPDA2 PE=1 SV=1	2	4	4	4	1	2	0	0	0	0	3	4	4	1	2	0	0	0	0	3	4	4	1	2	0	0	0	0	3	4	4	2021-09-15	2021-09-15	2021-09-15	32.668	289	289;276	1	14	0	26.688	By matching
P46937	P46937	1	1	1	Transcriptional coactivator YAP1	YAP1	sp|P46937|YAP1_HUMAN Transcriptional coactivator YAP1 OS=Homo sapiens OX=9606 GN=YAP1 PE=1 SV=2	1	1	1	1	0	0	0	0	0	0	1	0	0	0	0	0	0	0	0	1	0	0	0	0	0	0	0	0	1	0	0	2021-02-03	2021-02-03	2021-02-03	54.461	504	504	1	1	0.0065288	4176-06-01
P46940	P46940	34	34	34	Ras GTPase-activating-like protein IQGAP1	IQGAP1	sp|P46940|IQGA1_HUMAN Ras GTPase-activating-like protein IQGAP1 OS=Homo sapiens OX=9606 GN=IQGAP1 PE=1 SV=1	1	34	34	34	2	2	2	1	1	1	32	32	34	2	2	2	1	1	1	32	32	34	2	2	2	1	1	1	32	32	34	2021-05-29	2021-05-29	2021-05-29	189.25	1657	1657	1	129	0	268.75	By matching
P46976	P46976	1	1	1	Glycogenin-1	GYG1	sp|P46976|GLYG_HUMAN Glycogenin-1 OS=Homo sapiens OX=9606 GN=GYG1 PE=1 SV=4	1	1	1	1	0	0	0	0	0	0	1	1	1	0	0	0	0	0	0	1	1	1	0	0	0	0	0	0	1	1	1	2021-06-04	2021-06-04	2021-06-04	39.383	350	350	1	3	0.0024067	3918-08-01
P47755	P47755	2	1	1	F-actin-capping protein subunit alpha-2	CAPZA2	sp|P47755|CAZA2_HUMAN F-actin-capping protein subunit alpha-2 OS=Homo sapiens OX=9606 GN=CAPZA2 PE=1 SV=3	1	2	1	1	0	0	0	0	0	0	2	2	2	0	0	0	0	0	0	1	1	1	0	0	0	0	0	0	1	1	1	2021-08-09	2021-03-06	2021-03-06	32.949	286	286	1	3	0.0023669	7.586
P47756	P47756	9	9	9	F-actin-capping protein subunit beta	CAPZB	sp|P47756|CAPZB_HUMAN F-actin-capping protein subunit beta OS=Homo sapiens OX=9606 GN=CAPZB PE=1 SV=4	1	9	9	9	0	0	2	0	0	0	7	9	7	0	0	2	0	0	0	7	9	7	0	0	2	0	0	0	7	9	7	47.3	47.3	47.3	31.35	277	277	1	34	0	91.457
P47897	P47897	2	2	2	Glutamine--tRNA ligase	QARS	sp|P47897|SYQ_HUMAN Glutamine--tRNA ligase OS=Homo sapiens OX=9606 GN=QARS1 PE=1 SV=1	1	2	2	2	0	0	1	0	0	0	2	2	2	0	0	1	0	0	0	2	2	2	0	0	1	0	0	0	2	2	2	2021-09-03	2021-09-03	2021-09-03	87.798	775	775	1	8	0	12.892
P48163	P48163	4	4	4	NADP-dependent malic enzyme	ME1	sp|P48163|MAOX_HUMAN NADP-dependent malic enzyme OS=Homo sapiens OX=9606 GN=ME1 PE=1 SV=1	1	4	4	4	0	1	0	0	0	0	3	4	3	0	1	0	0	0	0	3	4	3	0	1	0	0	0	0	3	4	3	11	11	11	64.149	572	572	1	11	0	26.461
P48444	P48444	6	6	6	Coatomer subunit delta	ARCN1	sp|P48444|COPD_HUMAN Coatomer subunit delta OS=Homo sapiens OX=9606 GN=ARCN1 PE=1 SV=1	1	6	6	6	0	0	0	0	0	0	5	6	5	0	0	0	0	0	0	5	6	5	0	0	0	0	0	0	5	6	5	2021-01-13	2021-01-13	2021-01-13	57.21	511	511	1	19	0	38.701
P48637	P48637	7	7	7	Glutathione synthetase	GSS	sp|P48637|GSHB_HUMAN Glutathione synthetase OS=Homo sapiens OX=9606 GN=GSS PE=1 SV=1	1	7	7	7	1	1	0	0	0	0	6	6	5	1	1	0	0	0	0	6	6	5	1	1	0	0	0	0	6	6	5	2021-01-17	2021-01-17	2021-01-17	52.384	474	474	1	24	0	49.402	By MS/MS
P48643	P48643	5	5	5	T-complex protein 1 subunit epsilon	CCT5	sp|P48643|TCPE_HUMAN T-complex protein 1 subunit epsilon OS=Homo sapiens OX=9606 GN=CCT5 PE=1 SV=1	1	5	5	5	0	0	0	0	0	0	2	5	4	0	0	0	0	0	0	2	5	4	0	0	0	0	0	0	2	5	4	15	15	15	59.67	541	541	1	11	0	29.112
P48681	P48681	3	3	3	Nestin	NES	sp|P48681|NEST_HUMAN Nestin OS=Homo sapiens OX=9606 GN=NES PE=1 SV=2	1	3	3	3	0	0	0	0	0	0	3	3	3	0	0	0	0	0	0	3	3	3	0	0	0	0	0	0	3	3	3	2021-05-02	2021-05-02	2021-05-02	177.44	1621	1621	1	9	0	18.719
P48723	P48723	1	1	1	Heat shock 70 kDa protein 13	HSPA13	sp|P48723|HSP13_HUMAN Heat shock 70 kDa protein 13 OS=Homo sapiens OX=9606 GN=HSPA13 PE=1 SV=1	1	1	1	1	1	1	1	0	0	0	1	1	1	1	1	1	0	0	0	1	1	1	1	1	1	0	0	0	1	1	1	2021-01-02	2021-01-02	2021-01-02	51.927	471	471	1	6	0.0085016	2348-06-01	By matching
P48739	P48739	2	2	2	Phosphatidylinositol transfer protein beta isoform	PITPNB	sp|P48739|PIPNB_HUMAN Phosphatidylinositol transfer protein beta isoform OS=Homo sapiens OX=9606 GN=PITPNB PE=1 SV=2	1	2	2	2	0	0	0	0	0	0	2	2	1	0	0	0	0	0	0	2	2	1	0	0	0	0	0	0	2	2	1	2021-09-08	2021-09-08	2021-09-08	31.54	271	271	1	7	0	12.588
P48745	P48745	4	4	4	Protein NOV homolog	NOV	sp|P48745|CCN3_HUMAN CCN family member 3 OS=Homo sapiens OX=9606 GN=CCN3 PE=1 SV=1	1	4	4	4	2	2	2	0	0	0	4	4	4	2	2	2	0	0	0	4	4	4	2	2	2	0	0	0	4	4	4	2021-06-17	2021-06-17	2021-06-17	39.162	357	357	1	18	0	31.4	By MS/MS
P49006	P49006	1	1	1	MARCKS-related protein	MARCKSL1	sp|P49006|MRP_HUMAN MARCKS-related protein OS=Homo sapiens OX=9606 GN=MARCKSL1 PE=1 SV=2	1	1	1	1	0	0	0	0	0	0	1	1	1	0	0	0	0	0	0	1	1	1	0	0	0	0	0	0	1	1	1	2021-07-07	2021-07-07	2021-07-07	19.529	195	195	1	3	0.0054585	4498-06-01
P49321	P49321	3	3	3	Nuclear autoantigenic sperm protein	NASP	sp|P49321|NASP_HUMAN Nuclear autoantigenic sperm protein OS=Homo sapiens OX=9606 GN=NASP PE=1 SV=2	1	3	3	3	0	0	0	0	0	0	3	3	3	0	0	0	0	0	0	3	3	3	0	0	0	0	0	0	3	3	3	2021-02-04	2021-02-04	2021-02-04	85.237	788	788	1	9	0	17.301
P49327	P49327	3	3	3	Fatty acid synthase;[Acyl-carrier-protein] S-acetyltransferase;[Acyl-carrier-protein] S-malonyltransferase;3-oxoacyl-[acyl-carrier-protein] synthase;3-oxoacyl-[acyl-carrier-protein] reductase;3-hydroxyacyl-[acyl-carrier-protein] dehydratase;Enoyl-[acyl-carrier-protein] reductase;Oleoyl-[acyl-carrier-protein] hydrolase	FASN	sp|P49327|FAS_HUMAN Fatty acid synthase OS=Homo sapiens OX=9606 GN=FASN PE=1 SV=3	1	3	3	3	0	0	0	0	0	0	3	2	3	0	0	0	0	0	0	3	2	3	0	0	0	0	0	0	3	2	3	2021-07-01	2021-07-01	2021-07-01	273.42	2511	2511	1	8	0	16.901
P49368	P49368	6	6	6	T-complex protein 1 subunit gamma	CCT3	sp|P49368|TCPG_HUMAN T-complex protein 1 subunit gamma OS=Homo sapiens OX=9606 GN=CCT3 PE=1 SV=4	1	6	6	6	0	0	1	0	0	0	6	5	5	0	0	1	0	0	0	6	5	5	0	0	1	0	0	0	6	5	5	2021-03-12	2021-03-12	2021-03-12	60.533	545	545	1	17	0	35.882
P49458	P49458	3	3	3	Signal recognition particle 9 kDa protein	SRP9	sp|P49458|SRP09_HUMAN Signal recognition particle 9 kDa protein OS=Homo sapiens OX=9606 GN=SRP9 PE=1 SV=2	1	3	3	3	0	0	0	0	0	0	3	3	2	0	0	0	0	0	0	3	3	2	0	0	0	0	0	0	3	3	2	34.9	34.9	34.9	10.112	86	86	1	8	0	20.396
P49459	P49459	1	1	1	Ubiquitin-conjugating enzyme E2 A	UBE2A	sp|P49459|UBE2A_HUMAN Ubiquitin-conjugating enzyme E2 A OS=Homo sapiens OX=9606 GN=UBE2A PE=1 SV=2	1	1	1	1	0	0	0	0	0	0	1	0	1	0	0	0	0	0	0	1	0	1	0	0	0	0	0	0	1	0	1	2021-02-11	2021-02-11	2021-02-11	17.315	152	152	1	2	0.0033408	5968-06-01
P49588	P49588	1	1	1	Alanine--tRNA ligase, cytoplasmic	AARS	sp|P49588|SYAC_HUMAN Alanine--tRNA ligase, cytoplasmic OS=Homo sapiens OX=9606 GN=AARS1 PE=1 SV=2	1	1	1	1	0	0	0	0	0	0	1	1	1	0	0	0	0	0	0	1	1	1	0	0	0	0	0	0	1	1	1	2021-01-01	2021-01-01	2021-01-01	106.81	968	968	1	3	0.009544	2125-06-01
P49589	P49589	8	8	8	Cysteine--tRNA ligase, cytoplasmic	CARS	sp|P49589|SYCC_HUMAN Cysteine--tRNA ligase, cytoplasmic OS=Homo sapiens OX=9606 GN=CARS1 PE=1 SV=3	1	8	8	8	0	0	0	0	0	1	6	7	6	0	0	0	0	0	1	6	7	6	0	0	0	0	0	1	6	7	6	2021-04-14	2021-04-14	2021-04-14	85.472	748	748	1	20	0	46.646
P49720	P49720	6	6	6	Proteasome subunit beta type-3	PSMB3	sp|P49720|PSB3_HUMAN Proteasome subunit beta type-3 OS=Homo sapiens OX=9606 GN=PSMB3 PE=1 SV=2	1	6	6	6	0	0	0	0	0	0	5	6	5	0	0	0	0	0	0	5	6	5	0	0	0	0	0	0	5	6	5	39	39	39	22.949	205	205	1	20	0	43.325
P49721	P49721	5	5	5	Proteasome subunit beta type-2	PSMB2	sp|P49721|PSB2_HUMAN Proteasome subunit beta type-2 OS=Homo sapiens OX=9606 GN=PSMB2 PE=1 SV=1	1	5	5	5	0	0	0	0	0	0	4	5	5	0	0	0	0	0	0	4	5	5	0	0	0	0	0	0	4	5	5	36.8	36.8	36.8	22.836	201	201	1	14	0	31.406
P49746	P49746	12	11	10	Thrombospondin-3	THBS3	sp|P49746|TSP3_HUMAN Thrombospondin-3 OS=Homo sapiens OX=9606 GN=THBS3 PE=1 SV=1	1	12	11	10	10	10	11	1	0	0	6	5	6	10	10	10	0	0	0	5	4	5	9	9	9	0	0	0	4	4	4	2021-04-19	2021-06-18	2021-03-17	104.2	956	956	1	46	0	76.238	By MS/MS
P49767	P49767	5	5	5	Vascular endothelial growth factor C	VEGFC	sp|P49767|VEGFC_HUMAN Vascular endothelial growth factor C OS=Homo sapiens OX=9606 GN=VEGFC PE=1 SV=1	1	5	5	5	1	0	1	0	0	0	5	4	4	1	0	1	0	0	0	5	4	4	1	0	1	0	0	0	5	4	4	2021-03-15	2021-03-15	2021-03-15	46.883	419	419	1	15	0	29.74	By matching
P49773	P49773	1	1	1	Histidine triad nucleotide-binding protein 1	HINT1	sp|P49773|HINT1_HUMAN Histidine triad nucleotide-binding protein 1 OS=Homo sapiens OX=9606 GN=HINT1 PE=1 SV=2	1	1	1	1	0	0	0	0	0	0	1	1	1	0	0	0	0	0	0	1	1	1	0	0	0	0	0	0	1	1	1	2021-09-15	2021-09-15	2021-09-15	13.802	126	126	1	3	0.0024272	2471-09-01
P49792	P49792	1	1	1	E3 SUMO-protein ligase RanBP2	RANBP2	sp|P49792|RBP2_HUMAN E3 SUMO-protein ligase RanBP2 OS=Homo sapiens OX=9606 GN=RANBP2 PE=1 SV=2	1	1	1	1	0	0	0	0	0	0	1	1	1	0	0	0	0	0	0	1	1	1	0	0	0	0	0	0	1	1	1	2021-01-01	2021-01-01	2021-01-01	358.2	3224	3224	1	3	0.004415	5522-06-01
P50281	P50281	2	2	2	Matrix metalloproteinase-14	MMP14	sp|P50281|MMP14_HUMAN Matrix metalloproteinase-14 OS=Homo sapiens OX=9606 GN=MMP14 PE=1 SV=3	1	2	2	2	0	0	0	0	0	0	1	2	2	0	0	0	0	0	0	1	2	2	0	0	0	0	0	0	1	2	2	4	4	4	65.893	582	582	1	5	0	16.896
P50395	P50395	25	25	18	Rab GDP dissociation inhibitor beta	GDI2	sp|P50395|GDIB_HUMAN Rab GDP dissociation inhibitor beta OS=Homo sapiens OX=9606 GN=GDI2 PE=1 SV=2	1	25	25	18	12	11	12	0	0	2	24	25	25	12	11	12	0	0	2	24	25	25	9	8	10	0	0	1	17	18	18	67.9	67.9	48.3	50.663	445	445	1	152	0	323.31	By MS/MS
P50454	P50454	16	16	16	Serpin H1	SERPINH1	sp|P50454|SERPH_HUMAN Serpin H1 OS=Homo sapiens OX=9606 GN=SERPINH1 PE=1 SV=2	1	16	16	16	11	13	10	1	1	3	15	15	15	11	13	10	1	1	3	15	15	15	11	13	10	1	1	3	15	15	15	52.9	52.9	52.9	46.44	418	418	1	112	0	287.07	By MS/MS
P50552	P50552	2	2	2	Vasodilator-stimulated phosphoprotein	VASP	sp|P50552|VASP_HUMAN Vasodilator-stimulated phosphoprotein OS=Homo sapiens OX=9606 GN=VASP PE=1 SV=3	1	2	2	2	0	0	0	0	0	0	2	2	2	0	0	0	0	0	0	2	2	2	0	0	0	0	0	0	2	2	2	2021-01-06	2021-01-06	2021-01-06	39.829	380	380	1	6	0.001297	11.743
P50990	P50990	8	8	8	T-complex protein 1 subunit theta	CCT8	sp|P50990|TCPQ_HUMAN T-complex protein 1 subunit theta OS=Homo sapiens OX=9606 GN=CCT8 PE=1 SV=4	1	8	8	8	0	0	0	0	0	0	8	8	7	0	0	0	0	0	0	8	8	7	0	0	0	0	0	0	8	8	7	2021-07-19	2021-07-19	2021-07-19	59.62	548	548	1	23	0	51.56
P50991	P50991	3	3	3	T-complex protein 1 subunit delta	CCT4	sp|P50991|TCPD_HUMAN T-complex protein 1 subunit delta OS=Homo sapiens OX=9606 GN=CCT4 PE=1 SV=4	1	3	3	3	0	0	0	0	0	0	2	2	1	0	0	0	0	0	0	2	2	1	0	0	0	0	0	0	2	2	1	8	8	8	57.924	539	539	1	5	0	20.618
P51149	P51149	2	2	2	Ras-related protein Rab-7a	RAB7A	sp|P51149|RAB7A_HUMAN Ras-related protein Rab-7a OS=Homo sapiens OX=9606 GN=RAB7A PE=1 SV=1	1	2	2	2	0	0	0	0	0	0	2	2	1	0	0	0	0	0	0	2	2	1	0	0	0	0	0	0	2	2	1	2021-01-12	2021-01-12	2021-01-12	23.489	207	207	1	6	0.0024752	10.726
P51858	P51858	6	6	6	Hepatoma-derived growth factor	HDGF	sp|P51858|HDGF_HUMAN Hepatoma-derived growth factor OS=Homo sapiens OX=9606 GN=HDGF PE=1 SV=1	1	6	6	6	0	1	1	0	0	0	4	6	6	0	1	1	0	0	0	4	6	6	0	1	1	0	0	0	4	6	6	39.2	39.2	39.2	26.788	240	240	1	18	0	39.3
P51884	P51884	15	15	11	Lumican	LUM	sp|P51884|LUM_HUMAN Lumican OS=Homo sapiens OX=9606 GN=LUM PE=1 SV=2	1	15	15	11	13	12	13	6	7	7	11	12	11	13	12	13	6	7	7	11	12	11	9	8	9	4	5	5	8	9	8	45.6	45.6	2021-07-31	38.429	338	338	1	162	0	323.31	By MS/MS
P51888	P51888	2	2	2	Prolargin	PRELP	sp|P51888|PRELP_HUMAN Prolargin OS=Homo sapiens OX=9606 GN=PRELP PE=1 SV=1	1	2	2	2	1	1	2	0	0	0	1	0	1	1	1	2	0	0	0	1	0	1	1	1	2	0	0	0	1	0	1	6	6	6	43.809	382	382	1	6	0.0024722	10.655	By MS/MS
P51991	P51991	4	4	4	Heterogeneous nuclear ribonucleoprotein A3	HNRNPA3	sp|P51991|ROA3_HUMAN Heterogeneous nuclear ribonucleoprotein A3 OS=Homo sapiens OX=9606 GN=HNRNPA3 PE=1 SV=2	1	4	4	4	0	0	0	0	0	0	4	3	3	0	0	0	0	0	0	4	3	3	0	0	0	0	0	0	4	3	3	2021-04-12	2021-04-12	2021-04-12	39.594	378	378	1	10	0	28.53
P52209	P52209	9	9	9	6-phosphogluconate dehydrogenase, decarboxylating	PGD	sp|P52209|6PGD_HUMAN 6-phosphogluconate dehydrogenase, decarboxylating OS=Homo sapiens OX=9606 GN=PGD PE=1 SV=3	1	9	9	9	0	0	0	0	0	0	9	7	7	0	0	0	0	0	0	9	7	7	0	0	0	0	0	0	9	7	7	2021-09-26	2021-09-26	2021-09-26	53.139	483	483	1	29	0	87.282
P52565	P52565	7	7	7	Rho GDP-dissociation inhibitor 1	ARHGDIA	sp|P52565|GDIR1_HUMAN Rho GDP-dissociation inhibitor 1 OS=Homo sapiens OX=9606 GN=ARHGDIA PE=1 SV=3	1	7	7	7	2	2	3	0	0	0	6	7	7	2	2	3	0	0	0	6	7	7	2	2	3	0	0	0	6	7	7	58.3	58.3	58.3	23.207	204	204	1	38	0	134.42	By matching
P52788	P52788	1	1	1	Spermine synthase	SMS	sp|P52788|SPSY_HUMAN Spermine synthase OS=Homo sapiens OX=9606 GN=SMS PE=1 SV=2	1	1	1	1	0	0	0	0	0	0	1	1	1	0	0	0	0	0	0	1	1	1	0	0	0	0	0	0	1	1	1	2021-09-04	2021-09-04	2021-09-04	41.268	366	366	1	3	0.002331	7.1872
P52823	P52823	2	2	2	Stanniocalcin-1	STC1	sp|P52823|STC1_HUMAN Stanniocalcin-1 OS=Homo sapiens OX=9606 GN=STC1 PE=1 SV=1	1	2	2	2	0	0	0	0	0	1	2	2	2	0	0	0	0	0	1	2	2	2	0	0	0	0	0	1	2	2	2	2021-01-10	2021-01-10	2021-01-10	27.621	247	247	1	7	0	15.141
Q04828;P52895;P42330	Q04828;P52895;P42330	2;2;1	2;2;1	2;2;1	Aldo-keto reductase family 1 member C1;Aldo-keto reductase family 1 member C2;Aldo-keto reductase family 1 member C3	AKR1C1;AKR1C2;AKR1C3	sp|Q04828|AK1C1_HUMAN Aldo-keto reductase family 1 member C1 OS=Homo sapiens OX=9606 GN=AKR1C1 PE=1 SV=1;sp|P52895|AK1C2_HUMAN Aldo-keto reductase family 1 member C2 OS=Homo sapiens OX=9606 GN=AKR1C2 PE=1 SV=3;sp|P42330|AK1C3_HUMAN Aldo-keto reductase fami	3	2	2	2	0	1	0	0	0	0	2	2	2	0	1	0	0	0	0	2	2	2	0	1	0	0	0	0	2	2	2	2021-08-10	2021-08-10	2021-08-10	36.788	323	323;323;323	1	7	0.0012739	11.462
P52907	P52907	3	3	2	F-actin-capping protein subunit alpha-1	CAPZA1	sp|P52907|CAZA1_HUMAN F-actin-capping protein subunit alpha-1 OS=Homo sapiens OX=9606 GN=CAPZA1 PE=1 SV=3	1	3	3	2	0	0	0	0	0	0	3	2	2	0	0	0	0	0	0	3	2	2	0	0	0	0	0	0	2	1	1	2021-01-17	2021-01-17	2021-06-13	32.922	286	286	1	7	0	20.217
P53041	P53041	1	1	1	Serine/threonine-protein phosphatase 5	PPP5C	sp|P53041|PPP5_HUMAN Serine/threonine-protein phosphatase 5 OS=Homo sapiens OX=9606 GN=PPP5C PE=1 SV=1	1	1	1	1	0	0	0	0	0	0	1	1	1	0	0	0	0	0	0	1	1	1	0	0	0	0	0	0	1	1	1	2021-06-02	2021-06-02	2021-06-02	56.878	499	499	1	3	0.0034522	9712-06-01
P53396	P53396	4	4	4	ATP-citrate synthase	ACLY	sp|P53396|ACLY_HUMAN ATP-citrate synthase OS=Homo sapiens OX=9606 GN=ACLY PE=1 SV=3	1	4	4	4	0	0	0	0	0	0	3	4	3	0	0	0	0	0	0	3	4	3	0	0	0	0	0	0	3	4	3	2021-03-04	2021-03-04	2021-03-04	120.84	1101	1101	1	13	0	27.253
P53618	P53618	3	3	3	Coatomer subunit beta	COPB1	sp|P53618|COPB_HUMAN Coatomer subunit beta OS=Homo sapiens OX=9606 GN=COPB1 PE=1 SV=3	1	3	3	3	0	0	0	0	0	0	3	3	3	0	0	0	0	0	0	3	3	3	0	0	0	0	0	0	3	3	3	2021-06-03	2021-06-03	2021-06-03	107.14	953	953	1	9	0	19.881
P53621	P53621	7	7	7	Coatomer subunit alpha;Xenin;Proxenin	COPA	sp|P53621|COPA_HUMAN Coatomer subunit alpha OS=Homo sapiens OX=9606 GN=COPA PE=1 SV=2	1	7	7	7	0	0	1	1	1	0	5	6	7	0	0	1	1	1	0	5	6	7	0	0	1	1	1	0	5	6	7	2021-09-06	2021-09-06	2021-09-06	138.34	1224	1224	1	21	0	45.084
P53634	P53634	2	2	2	Dipeptidyl peptidase 1;Dipeptidyl peptidase 1 exclusion domain chain;Dipeptidyl peptidase 1 heavy chain;Dipeptidyl peptidase 1 light chain	CTSC	sp|P53634|CATC_HUMAN Dipeptidyl peptidase 1 OS=Homo sapiens OX=9606 GN=CTSC PE=1 SV=2	1	2	2	2	1	2	0	0	0	0	1	2	2	1	2	0	0	0	0	1	2	2	1	2	0	0	0	0	1	2	2	5	5	5	51.853	463	463	1	8	0.0012987	11.801	By matching
P53999	P53999	4	4	4	Activated RNA polymerase II transcriptional coactivator p15	SUB1	sp|P53999|TCP4_HUMAN Activated RNA polymerase II transcriptional coactivator p15 OS=Homo sapiens OX=9606 GN=SUB1 PE=1 SV=3	1	4	4	4	0	0	0	0	0	0	4	4	4	0	0	0	0	0	0	4	4	4	0	0	0	0	0	0	4	4	4	37	37	37	14.395	127	127	1	12	0	26.865
P54578	P54578	6	6	6	Ubiquitin carboxyl-terminal hydrolase 14	USP14	sp|P54578|UBP14_HUMAN Ubiquitin carboxyl-terminal hydrolase 14 OS=Homo sapiens OX=9606 GN=USP14 PE=1 SV=3	1	6	6	6	0	1	1	0	0	0	6	6	4	0	1	1	0	0	0	6	6	4	0	1	1	0	0	0	6	6	4	2021-06-13	2021-06-13	2021-06-13	56.068	494	494	1	18	0	38.757
P54687	P54687	2	2	2	Branched-chain-amino-acid aminotransferase, cytosolic	BCAT1	sp|P54687|BCAT1_HUMAN Branched-chain-amino-acid aminotransferase, cytosolic OS=Homo sapiens OX=9606 GN=BCAT1 PE=1 SV=3	1	2	2	2	0	1	0	0	0	1	2	2	2	0	1	0	0	0	1	2	2	2	0	1	0	0	0	1	2	2	2	2021-03-07	2021-03-07	2021-03-07	42.966	386	386	1	10	0	24.197
P54727;P54725	P54727	8;3	8;3	8;3	UV excision repair protein RAD23 homolog B	RAD23B	sp|P54727|RD23B_HUMAN UV excision repair protein RAD23 homolog B OS=Homo sapiens OX=9606 GN=RAD23B PE=1 SV=1	2	8	8	8	2	3	1	0	0	0	8	7	6	2	3	1	0	0	0	8	7	6	2	3	1	0	0	0	8	7	6	2021-03-19	2021-03-19	2021-03-19	43.171	409	409;363	1	33	0	72.199	By MS/MS
P54819	P54819	5	5	5	Adenylate kinase 2, mitochondrial;Adenylate kinase 2, mitochondrial, N-terminally processed	AK2	sp|P54819|KAD2_HUMAN Adenylate kinase 2, mitochondrial OS=Homo sapiens OX=9606 GN=AK2 PE=1 SV=2	1	5	5	5	0	0	0	0	0	0	5	5	5	0	0	0	0	0	0	5	5	5	0	0	0	0	0	0	5	5	5	2021-03-24	2021-03-24	2021-03-24	26.477	239	239	1	15	0	32.915
P54920	P54920	2	2	2	Alpha-soluble NSF attachment protein	NAPA	sp|P54920|SNAA_HUMAN Alpha-soluble NSF attachment protein OS=Homo sapiens OX=9606 GN=NAPA PE=1 SV=3	1	2	2	2	1	1	0	1	0	0	2	2	2	1	1	0	1	0	0	2	2	2	1	1	0	1	0	0	2	2	2	2021-05-09	2021-05-09	2021-05-09	33.232	295	295	1	9	0	18.375	By matching
P55001	P55001	2	2	2	Microfibrillar-associated protein 2	MFAP2	sp|P55001|MFAP2_HUMAN Microfibrillar-associated protein 2 OS=Homo sapiens OX=9606 GN=MFAP2 PE=1 SV=1	1	2	2	2	1	1	2	1	1	1	2	2	2	1	1	2	1	1	1	2	2	2	1	1	2	1	1	1	2	2	2	2021-04-10	2021-04-10	2021-04-10	20.825	183	183	1	13	0	12.948	By MS/MS
P55058	P55058	4	4	4	Phospholipid transfer protein	PLTP	sp|P55058|PLTP_HUMAN Phospholipid transfer protein OS=Homo sapiens OX=9606 GN=PLTP PE=1 SV=1	1	4	4	4	1	2	2	0	0	0	3	3	3	1	2	2	0	0	0	3	3	3	1	2	2	0	0	0	3	3	3	2021-04-12	2021-04-12	2021-04-12	54.739	493	493	1	19	0	33.939	By MS/MS
P55072	P55072	19	19	19	Transitional endoplasmic reticulum ATPase	VCP	sp|P55072|TERA_HUMAN Transitional endoplasmic reticulum ATPase OS=Homo sapiens OX=9606 GN=VCP PE=1 SV=4	1	19	19	19	3	1	1	2	1	1	17	17	17	3	1	1	2	1	1	17	17	17	3	1	1	2	1	1	17	17	17	34.9	34.9	34.9	89.321	806	806	1	69	0	157.17	By matching
P55083	P55083	5	5	5	Microfibril-associated glycoprotein 4	MFAP4	sp|P55083|MFAP4_HUMAN Microfibril-associated glycoprotein 4 OS=Homo sapiens OX=9606 GN=MFAP4 PE=1 SV=2	1	5	5	5	3	4	2	0	0	0	3	3	4	3	4	2	0	0	0	3	3	4	3	4	2	0	0	0	3	3	4	44.7	44.7	44.7	28.648	255	255	1	22	0	75.238	By MS/MS
P55145	P55145	4	4	4	Mesencephalic astrocyte-derived neurotrophic factor	MANF	sp|P55145|MANF_HUMAN Mesencephalic astrocyte-derived neurotrophic factor OS=Homo sapiens OX=9606 GN=MANF PE=1 SV=3	1	4	4	4	0	0	0	0	0	0	4	4	4	0	0	0	0	0	0	4	4	4	0	0	0	0	0	0	4	4	4	2021-01-29	2021-01-29	2021-01-29	2021-07-20	182	182	1	18	0	25.103
P55209	P55209	2	2	2	Nucleosome assembly protein 1-like 1	NAP1L1	sp|P55209|NP1L1_HUMAN Nucleosome assembly protein 1-like 1 OS=Homo sapiens OX=9606 GN=NAP1L1 PE=1 SV=1	1	2	2	2	0	0	0	0	0	0	2	1	2	0	0	0	0	0	0	2	1	2	0	0	0	0	0	0	2	1	2	2021-09-07	2021-09-07	2021-09-07	45.374	391	391	1	5	0	14.446
P55287;Q9ULB5;P55289;P55286	P55287	10;1;1;1	10;1;1;1	10;1;1;1	Cadherin-11	CDH11	sp|P55287|CAD11_HUMAN Cadherin-11 OS=Homo sapiens OX=9606 GN=CDH11 PE=1 SV=2	4	10	10	10	4	5	6	0	0	0	9	9	8	4	5	6	0	0	0	9	9	8	4	5	6	0	0	0	9	9	8	2021-05-17	2021-05-17	2021-05-17	87.964	796	796;785;794;799	1	49	0	66.365	By MS/MS
P55290	P55290	3	3	3	Cadherin-13	CDH13	sp|P55290|CAD13_HUMAN Cadherin-13 OS=Homo sapiens OX=9606 GN=CDH13 PE=1 SV=1	1	3	3	3	3	3	3	0	0	0	2	1	2	3	3	3	0	0	0	2	1	2	3	3	3	0	0	0	2	1	2	2021-03-05	2021-03-05	2021-03-05	78.286	713	713	1	20	0	23.762	By MS/MS
P55735	P55735	2	2	2	Protein SEC13 homolog	SEC13	sp|P55735|SEC13_HUMAN Protein SEC13 homolog OS=Homo sapiens OX=9606 GN=SEC13 PE=1 SV=3	1	2	2	2	0	0	0	0	0	0	2	2	2	0	0	0	0	0	0	2	2	2	0	0	0	0	0	0	2	2	2	2021-08-11	2021-08-11	2021-08-11	35.54	322	322	1	8	0	14.527
P55786;A6NEC2	P55786	7;3	7;3	7;3	Puromycin-sensitive aminopeptidase	NPEPPS	sp|P55786|PSA_HUMAN Puromycin-sensitive aminopeptidase OS=Homo sapiens OX=9606 GN=NPEPPS PE=1 SV=2	2	7	7	7	1	1	1	0	0	0	6	6	5	1	1	1	0	0	0	6	6	5	1	1	1	0	0	0	6	6	5	2021-05-09	2021-05-09	2021-05-09	103.28	919	919;478	1	20	0	43.039	By matching
P55884	P55884	2	2	2	Eukaryotic translation initiation factor 3 subunit B	EIF3B	sp|P55884|EIF3B_HUMAN Eukaryotic translation initiation factor 3 subunit B OS=Homo sapiens OX=9606 GN=EIF3B PE=1 SV=3	1	2	2	2	0	0	0	0	0	0	2	2	2	0	0	0	0	0	0	2	2	2	0	0	0	0	0	0	2	2	2	2021-07-03	2021-07-03	2021-07-03	92.48	814	814	1	6	0	15.338
P56537	P56537	3	3	3	Eukaryotic translation initiation factor 6	EIF6	sp|P56537|IF6_HUMAN Eukaryotic translation initiation factor 6 OS=Homo sapiens OX=9606 GN=EIF6 PE=1 SV=1	1	3	3	3	0	0	0	0	0	0	3	3	3	0	0	0	0	0	0	3	3	3	0	0	0	0	0	0	3	3	3	2021-01-17	2021-01-17	2021-01-17	26.599	245	245	1	10	0	21.729
P58397	P58397	1	1	1	A disintegrin and metalloproteinase with thrombospondin motifs 12	ADAMTS12	sp|P58397|ATS12_HUMAN A disintegrin and metalloproteinase with thrombospondin motifs 12 OS=Homo sapiens OX=9606 GN=ADAMTS12 PE=1 SV=2	1	1	1	1	0	0	0	0	0	0	1	1	1	0	0	0	0	0	0	1	1	1	0	0	0	0	0	0	1	1	1	0.9	0.9	0.9	177.67	1594	1594	1	3	0.0064865	3913-06-01
P58546	P58546	4	4	4	Myotrophin	MTPN	sp|P58546|MTPN_HUMAN Myotrophin OS=Homo sapiens OX=9606 GN=MTPN PE=1 SV=2	1	4	4	4	1	1	1	0	0	0	3	3	4	1	1	1	0	0	0	3	3	4	1	1	1	0	0	0	3	3	4	50	50	50	12.895	118	118	1	16	0	28.476	By matching
P59998	P59998	6	6	6	Actin-related protein 2/3 complex subunit 4	ARPC4	sp|P59998|ARPC4_HUMAN Actin-related protein 2/3 complex subunit 4 OS=Homo sapiens OX=9606 GN=ARPC4 PE=1 SV=3	1	6	6	6	1	2	0	0	0	0	5	6	5	1	2	0	0	0	0	5	6	5	1	2	0	0	0	0	5	6	5	41.1	41.1	41.1	19.667	168	168	1	19	0	37.765	By matching
P60174	P60174	17	17	17	Triosephosphate isomerase	TPI1	sp|P60174|TPIS_HUMAN Triosephosphate isomerase OS=Homo sapiens OX=9606 GN=TPI1 PE=1 SV=3	1	17	17	17	13	14	13	1	3	5	15	14	15	13	14	13	1	3	5	15	14	15	13	14	13	1	3	5	15	14	15	76.6	76.6	76.6	30.791	286	286	1	148	0	196.65	By MS/MS
P60660;P14649	P60660	8;2	8;2	8;2	Myosin light polypeptide 6	MYL6	sp|P60660|MYL6_HUMAN Myosin light polypeptide 6 OS=Homo sapiens OX=9606 GN=MYL6 PE=1 SV=2	2	8	8	8	5	4	5	1	1	1	8	8	8	5	4	5	1	1	1	8	8	8	5	4	5	1	1	1	8	8	8	55.6	55.6	55.6	16.93	151	151;208	1	46	0	101.94	By MS/MS
P60709;Q6S8J3;A5A3E0;P0CG38;Q562R1;P0CG39;Q9BYX7	P60709	23;7;6;5;4;3;3	1;0;0;0;0;0;0	1;0;0;0;0;0;0	Actin, cytoplasmic 1;Actin, cytoplasmic 1, N-terminally processed	ACTB	sp|P60709|ACTB_HUMAN Actin, cytoplasmic 1 OS=Homo sapiens OX=9606 GN=ACTB PE=1 SV=1	7	23	1	1	17	17	18	11	10	14	20	21	20	1	1	1	0	0	1	1	1	1	1	1	1	0	0	1	1	1	1	69.3	2021-05-04	2021-05-04	41.736	375	375;1075;1075;1075;376;1038;375	1	8	0	17.105	By MS/MS
P60842;Q14240;P38919	P60842;Q14240	7;6;1	7;6;1	7;6;1	Eukaryotic initiation factor 4A-I;Eukaryotic initiation factor 4A-II;Eukaryotic initiation factor 4A-II, N-terminally processed	EIF4A1;EIF4A2	sp|P60842|IF4A1_HUMAN Eukaryotic initiation factor 4A-I OS=Homo sapiens OX=9606 GN=EIF4A1 PE=1 SV=1;sp|Q14240|IF4A2_HUMAN Eukaryotic initiation factor 4A-II OS=Homo sapiens OX=9606 GN=EIF4A2 PE=1 SV=2	3	7	7	7	0	1	0	0	0	0	6	7	7	0	1	0	0	0	0	6	7	7	0	1	0	0	0	0	6	7	7	2021-07-21	2021-07-21	2021-07-21	46.153	406	406;407;411	1	23	0	48.707
P60900	P60900	3	3	3	Proteasome subunit alpha type-6	PSMA6	sp|P60900|PSA6_HUMAN Proteasome subunit alpha type-6 OS=Homo sapiens OX=9606 GN=PSMA6 PE=1 SV=1	1	3	3	3	0	0	0	0	0	0	3	3	3	0	0	0	0	0	0	3	3	3	0	0	0	0	0	0	3	3	3	2021-07-16	2021-07-16	2021-07-16	27.399	246	246	1	12	0	20.035
P60903	P60903	1	1	1	Protein S100-A10	S100A10	sp|P60903|S10AA_HUMAN Protein S100-A10 OS=Homo sapiens OX=9606 GN=S100A10 PE=1 SV=2	1	1	1	1	1	0	0	0	0	0	1	1	1	1	0	0	0	0	0	1	1	1	1	0	0	0	0	0	1	1	1	2021-05-17	2021-05-17	2021-05-17	11.203	97	97	1	7	0.0024331	3869-09-01	By matching
P60953	P60953	2	2	2	Cell division control protein 42 homolog	CDC42	sp|P60953|CDC42_HUMAN Cell division control protein 42 homolog OS=Homo sapiens OX=9606 GN=CDC42 PE=1 SV=2	1	2	2	2	0	0	0	0	0	0	1	2	1	0	0	0	0	0	0	1	2	1	0	0	0	0	0	0	1	2	1	2021-01-14	2021-01-14	2021-01-14	21.258	191	191	1	4	0.0013021	11.824
P60981	P60981	10	10	10	Destrin	DSTN	sp|P60981|DEST_HUMAN Destrin OS=Homo sapiens OX=9606 GN=DSTN PE=1 SV=3	1	10	10	10	0	1	0	0	0	0	9	10	9	0	1	0	0	0	0	9	10	9	0	1	0	0	0	0	9	10	9	62.4	62.4	62.4	18.506	165	165	1	35	0	73.066
P60983;O60234	P60983	3;1	3;1	3;1	Glia maturation factor beta	GMFB	sp|P60983|GMFB_HUMAN Glia maturation factor beta OS=Homo sapiens OX=9606 GN=GMFB PE=1 SV=2	2	3	3	3	0	0	0	0	0	0	3	3	3	0	0	0	0	0	0	3	3	3	0	0	0	0	0	0	3	3	3	2021-03-30	2021-03-30	2021-03-30	16.713	142	142;142	1	9	0	19.238
P61086	P61086	5	5	5	Ubiquitin-conjugating enzyme E2 K	UBE2K	sp|P61086|UBE2K_HUMAN Ubiquitin-conjugating enzyme E2 K OS=Homo sapiens OX=9606 GN=UBE2K PE=1 SV=3	1	5	5	5	1	0	0	0	0	0	5	4	3	1	0	0	0	0	0	5	4	3	1	0	0	0	0	0	5	4	3	36	36	36	22.406	200	200	1	13	0	29.19	By matching
P61088	P61088	6	6	3	Ubiquitin-conjugating enzyme E2 N	UBE2N	sp|P61088|UBE2N_HUMAN Ubiquitin-conjugating enzyme E2 N OS=Homo sapiens OX=9606 GN=UBE2N PE=1 SV=1	1	6	6	3	2	1	0	0	0	0	5	5	6	2	1	0	0	0	0	5	5	6	1	1	0	0	0	0	2	3	3	54.6	54.6	41.4	17.138	152	152	1	26	0	58.743	By matching
P61158;Q9P1U1;Q9C0K3	P61158	11;2;1	11;2;1	11;2;1	Actin-related protein 3	ACTR3	sp|P61158|ARP3_HUMAN Actin-related protein 3 OS=Homo sapiens OX=9606 GN=ACTR3 PE=1 SV=3	3	11	11	11	2	2	2	0	0	0	9	10	11	2	2	2	0	0	0	9	10	11	2	2	2	0	0	0	9	10	11	39.7	39.7	39.7	47.371	418	418;418;210	1	37	0	79.246	By matching
P61160	P61160	6	6	6	Actin-related protein 2	ACTR2	sp|P61160|ARP2_HUMAN Actin-related protein 2 OS=Homo sapiens OX=9606 GN=ACTR2 PE=1 SV=1	1	6	6	6	0	2	0	0	0	0	5	5	6	0	2	0	0	0	0	5	5	6	0	2	0	0	0	0	5	5	6	2021-01-20	2021-01-20	2021-01-20	44.76	394	394	1	18	0	41.196
P61204;P84077;P84085;P18085	P61204;P84077	5;5;2;1	5;5;2;1	5;5;2;1	ADP-ribosylation factor 3;ADP-ribosylation factor 1	ARF3;ARF1	sp|P61204|ARF3_HUMAN ADP-ribosylation factor 3 OS=Homo sapiens OX=9606 GN=ARF3 PE=1 SV=2;sp|P84077|ARF1_HUMAN ADP-ribosylation factor 1 OS=Homo sapiens OX=9606 GN=ARF1 PE=1 SV=2	4	5	5	5	1	1	1	1	0	0	5	4	5	1	1	1	1	0	0	5	4	5	1	1	1	1	0	0	5	4	5	37.6	37.6	37.6	20.601	181	181;181;180;180	1	18	0	36.765	By MS/MS
P61604	P61604	5	5	5	10 kDa heat shock protein, mitochondrial	HSPE1	sp|P61604|CH10_HUMAN 10 kDa heat shock protein, mitochondrial OS=Homo sapiens OX=9606 GN=HSPE1 PE=1 SV=2	1	5	5	5	0	1	1	0	0	0	5	5	5	0	1	1	0	0	0	5	5	5	0	1	1	0	0	0	5	5	5	52	52	52	10.932	102	102	1	21	0	32.721
P61769	P61769	7	7	7	Beta-2-microglobulin;Beta-2-microglobulin form pI 5.3	B2M	sp|P61769|B2MG_HUMAN Beta-2-microglobulin OS=Homo sapiens OX=9606 GN=B2M PE=1 SV=1	1	7	7	7	6	6	6	2	2	4	5	4	5	6	6	6	2	2	4	5	4	5	6	6	6	2	2	4	5	4	5	57.1	57.1	57.1	13.714	119	119	1	58	0	286.61	By MS/MS
P61916	P61916	5	5	5	Epididymal secretory protein E1	NPC2	sp|P61916|NPC2_HUMAN NPC intracellular cholesterol transporter 2 OS=Homo sapiens OX=9606 GN=NPC2 PE=1 SV=1	1	5	5	5	4	4	5	0	0	0	5	4	5	4	4	5	0	0	0	5	4	5	4	4	5	0	0	0	5	4	5	43	43	43	16.57	151	151	1	35	0	41.607	By MS/MS
P61956;P55854;Q6EEV6	P61956;P55854;Q6EEV6	2;1;1	2;1;1	2;1;1	Small ubiquitin-related modifier 2;Small ubiquitin-related modifier 3;Small ubiquitin-related modifier 4	SUMO2;SUMO3;SUMO4	sp|P61956|SUMO2_HUMAN Small ubiquitin-related modifier 2 OS=Homo sapiens OX=9606 GN=SUMO2 PE=1 SV=3;sp|P55854|SUMO3_HUMAN Small ubiquitin-related modifier 3 OS=Homo sapiens OX=9606 GN=SUMO3 PE=1 SV=2;sp|Q6EEV6|SUMO4_HUMAN Small ubiquitin-related modifier 4	3	2	2	2	0	0	0	0	0	0	1	2	2	0	0	0	0	0	0	1	2	2	0	0	0	0	0	0	1	2	2	2021-02-23	2021-02-23	2021-02-23	10.871	95	95;103;95	1	5	0	15.833
P61960	P61960	2	2	2	Ubiquitin-fold modifier 1	UFM1	sp|P61960|UFM1_HUMAN Ubiquitin-fold modifier 1 OS=Homo sapiens OX=9606 GN=UFM1 PE=1 SV=1	1	2	2	2	0	0	1	0	0	0	2	2	2	0	0	1	0	0	0	2	2	2	0	0	1	0	0	0	2	2	2	50.6	50.6	50.6	9.1175	85	85	1	7	0	24.825
P61970	P61970	2	2	2	Nuclear transport factor 2	NUTF2	sp|P61970|NTF2_HUMAN Nuclear transport factor 2 OS=Homo sapiens OX=9606 GN=NUTF2 PE=1 SV=1	1	2	2	2	0	0	1	0	0	0	2	2	2	0	0	1	0	0	0	2	2	2	0	0	1	0	0	0	2	2	2	2021-09-18	2021-09-18	2021-09-18	14.478	127	127	1	8	0.001261	2016-11-01
P61978	P61978	11	11	11	Heterogeneous nuclear ribonucleoprotein K	HNRNPK	sp|P61978|HNRPK_HUMAN Heterogeneous nuclear ribonucleoprotein K OS=Homo sapiens OX=9606 GN=HNRNPK PE=1 SV=1	1	11	11	11	0	1	1	0	0	0	9	11	10	0	1	1	0	0	0	9	11	10	0	1	1	0	0	0	9	11	10	33	33	33	50.976	463	463	1	37	0	81.024
P61981	P61981	14	12	11	14-3-3 protein gamma;14-3-3 protein gamma, N-terminally processed	YWHAG	sp|P61981|1433G_HUMAN 14-3-3 protein gamma OS=Homo sapiens OX=9606 GN=YWHAG PE=1 SV=2	1	14	12	11	3	5	7	0	0	0	13	13	12	2	3	5	0	0	0	11	11	10	2	3	5	0	0	0	10	10	9	66.8	63.6	59.9	28.302	247	247	1	53	0	304.35	By matching
P62258	P62258	17	17	15	14-3-3 protein epsilon	YWHAE	sp|P62258|1433E_HUMAN 14-3-3 protein epsilon OS=Homo sapiens OX=9606 GN=YWHAE PE=1 SV=1	1	17	17	15	2	4	7	0	0	0	14	17	16	2	4	7	0	0	0	14	17	16	1	2	5	0	0	0	12	15	14	64.7	64.7	61.6	29.174	255	255	1	77	0	202.62	By MS/MS
P62328	P62328	6	6	6	Thymosin beta-4;Hematopoietic system regulatory peptide	TMSB4X	sp|P62328|TYB4_HUMAN Thymosin beta-4 OS=Homo sapiens OX=9606 GN=TMSB4X PE=1 SV=2	1	6	6	6	2	5	6	1	1	1	6	4	5	2	5	6	1	1	1	6	4	5	2	5	6	1	1	1	6	4	5	77.3	77.3	77.3	5.0526	44	44	1	40	0	43.086	By MS/MS
P62491;Q15907	P62491;Q15907	6;6	6;6	6;6	Ras-related protein Rab-11A;Ras-related protein Rab-11B	RAB11A;RAB11B	sp|P62491|RB11A_HUMAN Ras-related protein Rab-11A OS=Homo sapiens OX=9606 GN=RAB11A PE=1 SV=3;sp|Q15907|RB11B_HUMAN Ras-related protein Rab-11B OS=Homo sapiens OX=9606 GN=RAB11B PE=1 SV=4	2	6	6	6	0	0	0	0	0	0	6	6	5	0	0	0	0	0	0	6	6	5	0	0	0	0	0	0	6	6	5	32.4	32.4	32.4	24.393	216	216;218	1	17	0	38.772
P62495	P62495	4	4	4	Eukaryotic peptide chain release factor subunit 1	ETF1	sp|P62495|ERF1_HUMAN Eukaryotic peptide chain release factor subunit 1 OS=Homo sapiens OX=9606 GN=ETF1 PE=1 SV=3	1	4	4	4	0	0	0	0	0	0	4	4	4	0	0	0	0	0	0	4	4	4	0	0	0	0	0	0	4	4	4	2021-03-10	2021-03-10	2021-03-10	49.03	437	437	1	14	0	24.076
P62633	P62633	3	3	3	Cellular nucleic acid-binding protein	CNBP	sp|P62633|CNBP_HUMAN Cellular nucleic acid-binding protein OS=Homo sapiens OX=9606 GN=CNBP PE=1 SV=1	1	3	3	3	0	0	0	0	0	0	3	3	3	0	0	0	0	0	0	3	3	3	0	0	0	0	0	0	3	3	3	2021-02-23	2021-02-23	2021-02-23	19.463	177	177	1	15	0	30.232
P62736;P63267	P62736;P63267	16;16	1;1	1;1	Actin, aortic smooth muscle;Actin, gamma-enteric smooth muscle	ACTA2;ACTG2	sp|P62736|ACTA_HUMAN Actin, aortic smooth muscle OS=Homo sapiens OX=9606 GN=ACTA2 PE=1 SV=1;sp|P63267|ACTH_HUMAN Actin, gamma-enteric smooth muscle OS=Homo sapiens OX=9606 GN=ACTG2 PE=1 SV=1	2	16	1	1	11	11	12	9	9	9	12	14	13	1	0	1	1	1	1	0	1	1	1	0	1	1	1	1	0	1	1	37.4	2021-09-02	2021-09-02	42.009	377	377;376	1	7	1	-2	By MS/MS
P62805	P62805	3	3	3	Histone H4	HIST1H4A	sp|P62805|H4_HUMAN Histone H4 OS=Homo sapiens OX=9606 GN=H4C1 PE=1 SV=2	1	3	3	3	2	1	1	0	0	0	2	3	3	2	1	1	0	0	0	2	3	3	2	1	1	0	0	0	2	3	3	2021-02-27	2021-02-27	2021-02-27	11.367	103	103	1	12	0	17.659	By matching
P62820;Q9H0U4;Q92928	P62820;Q9H0U4;Q92928	1;1;1	1;1;1	1;1;1	Ras-related protein Rab-1A;Ras-related protein Rab-1B;Putative Ras-related protein Rab-1C	RAB1A;RAB1B;RAB1C	sp|P62820|RAB1A_HUMAN Ras-related protein Rab-1A OS=Homo sapiens OX=9606 GN=RAB1A PE=1 SV=3;sp|Q9H0U4|RAB1B_HUMAN Ras-related protein Rab-1B OS=Homo sapiens OX=9606 GN=RAB1B PE=1 SV=1;sp|Q92928|RAB1C_HUMAN Putative Ras-related protein Rab-1C OS=Homo sapien	3	1	1	1	0	1	1	0	0	0	1	1	1	0	1	1	0	0	0	1	1	1	0	1	1	0	0	0	1	1	1	2021-08-07	2021-08-07	2021-08-07	22.677	205	205;201;201	1	6	0.0044494	5932-06-01
P62826	P62826	6	6	6	GTP-binding nuclear protein Ran	RAN	sp|P62826|RAN_HUMAN GTP-binding nuclear protein Ran OS=Homo sapiens OX=9606 GN=RAN PE=1 SV=3	1	6	6	6	2	1	0	0	1	0	6	5	5	2	1	0	0	1	0	6	5	5	2	1	0	0	1	0	6	5	5	31	31	31	24.423	216	216	1	21	0	42.3	By matching
P62857	P62857	2	2	2	40S ribosomal protein S28	RPS28	sp|P62857|RS28_HUMAN 40S ribosomal protein S28 OS=Homo sapiens OX=9606 GN=RPS28 PE=1 SV=1	1	2	2	2	0	1	1	0	0	0	2	2	2	0	1	1	0	0	0	2	2	2	0	1	1	0	0	0	2	2	2	2021-04-30	2021-04-30	2021-04-30	8409-07-01	69	69	1	11	0	46.86
P62888	P62888	3	3	3	60S ribosomal protein L30	RPL30	sp|P62888|RL30_HUMAN 60S ribosomal protein L30 OS=Homo sapiens OX=9606 GN=RPL30 PE=1 SV=2	1	3	3	3	0	0	0	0	0	0	3	3	3	0	0	0	0	0	0	3	3	3	0	0	0	0	0	0	3	3	3	40.9	40.9	40.9	12.784	115	115	1	9	0	20.414
P62899	P62899	1	1	1	60S ribosomal protein L31	RPL31	sp|P62899|RL31_HUMAN 60S ribosomal protein L31 OS=Homo sapiens OX=9606 GN=RPL31 PE=1 SV=1	1	1	1	1	0	0	0	0	0	0	1	1	1	0	0	0	0	0	0	1	1	1	0	0	0	0	0	0	1	1	1	2021-02-11	2021-02-11	2021-02-11	14.463	125	125	1	3	0.0044444	5809-06-01
P62937;F5H284;Q9Y536;P0DN26;A0A0B4J2A2;A0A075B767;A0A075B759;P0DN37	P62937	12;2;2;2;2;2;2;1	12;2;2;2;2;2;2;1	12;2;2;2;2;2;2;1	Peptidyl-prolyl cis-trans isomerase A;Peptidyl-prolyl cis-trans isomerase A, N-terminally processed	PPIA	sp|P62937|PPIA_HUMAN Peptidyl-prolyl cis-trans isomerase A OS=Homo sapiens OX=9606 GN=PPIA PE=1 SV=2	8	12	12	12	3	3	4	1	1	1	11	11	10	3	3	4	1	1	1	11	11	10	3	3	4	1	1	1	11	11	10	69.7	69.7	69.7	18.012	165	165;164;164;164;164;164;164;164	1	60	0	153.32	By MS/MS
P62942	P62942	5	5	5	Peptidyl-prolyl cis-trans isomerase FKBP1A	FKBP1A	sp|P62942|FKB1A_HUMAN Peptidyl-prolyl cis-trans isomerase FKBP1A OS=Homo sapiens OX=9606 GN=FKBP1A PE=1 SV=2	1	5	5	5	3	1	1	0	0	0	5	4	5	3	1	1	0	0	0	5	4	5	3	1	1	0	0	0	5	4	5	71.3	71.3	71.3	11.951	108	108	1	30	0	37.73	By MS/MS
P62993	P62993	3	3	3	Growth factor receptor-bound protein 2	GRB2	sp|P62993|GRB2_HUMAN Growth factor receptor-bound protein 2 OS=Homo sapiens OX=9606 GN=GRB2 PE=1 SV=1	1	3	3	3	0	0	0	0	0	0	2	3	2	0	0	0	0	0	0	2	3	2	0	0	0	0	0	0	2	3	2	2021-07-15	2021-07-15	2021-07-15	25.206	217	217	1	8	0	17.327
P63010	P63010	5	5	2	AP-2 complex subunit beta	AP2B1	sp|P63010|AP2B1_HUMAN AP-2 complex subunit beta OS=Homo sapiens OX=9606 GN=AP2B1 PE=1 SV=1	1	5	5	2	0	0	0	0	1	0	4	5	5	0	0	0	0	1	0	4	5	5	0	0	0	0	1	0	2	2	2	7	7	2021-06-02	104.55	937	937	1	18	0	35.529
P63104	P63104	12	10	10	14-3-3 protein zeta/delta	YWHAZ	sp|P63104|1433Z_HUMAN 14-3-3 protein zeta/delta OS=Homo sapiens OX=9606 GN=YWHAZ PE=1 SV=1	1	12	10	10	6	8	8	0	1	0	12	12	12	5	6	6	0	1	0	10	10	10	5	6	6	0	1	0	10	10	10	55.9	48.6	48.6	27.745	245	245	1	86	0	323.31	By MS/MS
P63208	P63208	3	3	3	S-phase kinase-associated protein 1	SKP1	sp|P63208|SKP1_HUMAN S-phase kinase-associated protein 1 OS=Homo sapiens OX=9606 GN=SKP1 PE=1 SV=2	1	3	3	3	0	0	0	0	0	0	3	2	3	0	0	0	0	0	0	3	2	3	0	0	0	0	0	0	3	2	3	2021-05-24	2021-05-24	2021-05-24	18.658	163	163	1	8	0	19.533
P63220	P63220	3	3	3	40S ribosomal protein S21	RPS21	sp|P63220|RS21_HUMAN 40S ribosomal protein S21 OS=Homo sapiens OX=9606 GN=RPS21 PE=1 SV=1	1	3	3	3	0	0	0	0	0	0	3	3	3	0	0	0	0	0	0	3	3	3	0	0	0	0	0	0	3	3	3	41	41	41	9.1113	83	83	1	9	0	28.204
P63241;Q9GZV4;Q6IS14	P63241	7;3;3	7;3;3	7;3;3	Eukaryotic translation initiation factor 5A-1	EIF5A	sp|P63241|IF5A1_HUMAN Eukaryotic translation initiation factor 5A-1 OS=Homo sapiens OX=9606 GN=EIF5A PE=1 SV=2	3	7	7	7	1	1	2	0	0	1	6	6	7	1	1	2	0	0	1	6	6	7	1	1	2	0	0	1	6	6	7	63.6	63.6	63.6	16.832	154	154;153;154	1	34	0	96.719	By MS/MS
P63244	P63244	11	11	11	Guanine nucleotide-binding protein subunit beta-2-like 1;Guanine nucleotide-binding protein subunit beta-2-like 1, N-terminally processed	GNB2L1	sp|P63244|RACK1_HUMAN Receptor of activated protein C kinase 1 OS=Homo sapiens OX=9606 GN=RACK1 PE=1 SV=3	1	11	11	11	0	1	0	0	0	0	9	9	10	0	1	0	0	0	0	9	9	10	0	1	0	0	0	0	9	9	10	52.4	52.4	52.4	35.076	317	317	1	32	0	74.741
P63261	P63261	23	23	1	Actin, cytoplasmic 2;Actin, cytoplasmic 2, N-terminally processed	ACTG1	sp|P63261|ACTG_HUMAN Actin, cytoplasmic 2 OS=Homo sapiens OX=9606 GN=ACTG1 PE=1 SV=1	1	23	23	1	17	17	18	12	11	13	20	21	20	17	17	18	12	11	13	20	21	20	1	1	1	1	1	0	1	1	1	69.3	69.3	2021-05-04	41.792	375	375	1	288	0	323.31	By MS/MS
P63279	P63279	2	2	2	SUMO-conjugating enzyme UBC9	UBE2I	sp|P63279|UBC9_HUMAN SUMO-conjugating enzyme UBC9 OS=Homo sapiens OX=9606 GN=UBE2I PE=1 SV=1	1	2	2	2	0	0	0	0	0	0	2	2	2	0	0	0	0	0	0	2	2	2	0	0	0	0	0	0	2	2	2	2021-01-29	2021-01-29	2021-01-29	18.007	158	158	1	6	0	13.001
P63313	P63313	2	2	2	Thymosin beta-10	TMSB10	sp|P63313|TYB10_HUMAN Thymosin beta-10 OS=Homo sapiens OX=9606 GN=TMSB10 PE=1 SV=2	1	2	2	2	1	1	1	1	1	1	1	1	1	1	1	1	1	1	1	1	1	1	1	1	1	1	1	1	1	1	1	36.4	36.4	36.4	5.0256	44	44	1	13	0	19.449	By MS/MS
P67936	P67936	16	16	8	Tropomyosin alpha-4 chain	TPM4	sp|P67936|TPM4_HUMAN Tropomyosin alpha-4 chain OS=Homo sapiens OX=9606 GN=TPM4 PE=1 SV=3	1	16	16	8	9	6	10	4	4	4	11	12	12	9	6	10	4	4	4	11	12	12	5	3	5	2	2	1	7	7	8	49.2	49.2	2021-08-23	28.521	248	248	1	104	0	236.15	By MS/MS
P68133;P68032	P68133;P68032	17;17	4;4	1;1	Actin, alpha skeletal muscle;Actin, alpha cardiac muscle 1	ACTA1;ACTC1	sp|P68133|ACTS_HUMAN Actin, alpha skeletal muscle OS=Homo sapiens OX=9606 GN=ACTA1 PE=1 SV=1;sp|P68032|ACTC_HUMAN Actin, alpha cardiac muscle 1 OS=Homo sapiens OX=9606 GN=ACTC1 PE=1 SV=1	2	17	4	1	11	12	11	9	9	10	13	14	13	2	3	3	0	0	2	2	3	2	0	0	0	0	0	1	0	0	0	37.4	2021-06-14	2021-02-07	42.051	377	377;377	1	21	0	81.401	By MS/MS
P68036;A0A1B0GUS4	P68036	6;2	6;2	6;2	Ubiquitin-conjugating enzyme E2 L3	UBE2L3	sp|P68036|UB2L3_HUMAN Ubiquitin-conjugating enzyme E2 L3 OS=Homo sapiens OX=9606 GN=UBE2L3 PE=1 SV=1	2	6	6	6	2	0	2	0	0	0	6	6	5	2	0	2	0	0	0	6	6	5	2	0	2	0	0	0	6	6	5	57.8	57.8	57.8	17.861	154	154;154	1	30	0	79.395	By matching
P68104;Q5VTE0;Q05639	P68104;Q5VTE0;Q05639	10;10;5	10;10;5	10;10;5	Elongation factor 1-alpha 1;Putative elongation factor 1-alpha-like 3;Elongation factor 1-alpha 2	EEF1A1;EEF1A1P5;EEF1A2	sp|P68104|EF1A1_HUMAN Elongation factor 1-alpha 1 OS=Homo sapiens OX=9606 GN=EEF1A1 PE=1 SV=1;sp|Q5VTE0|EF1A3_HUMAN Putative elongation factor 1-alpha-like 3 OS=Homo sapiens OX=9606 GN=EEF1A1P5 PE=5 SV=1;sp|Q05639|EF1A2_HUMAN Elongation factor 1-alpha 2 OS	3	10	10	10	3	4	3	1	2	1	10	9	10	3	4	3	1	2	1	10	9	10	3	4	3	1	2	1	10	9	10	2021-08-31	2021-08-31	2021-08-31	50.14	462	462;462;463	1	71	0	199.85	By matching
P68363;Q9BQE3;Q71U36;P68366;Q6PEY2;P0DPH8;P0DPH7;Q9NY65;Q9H853	P68363;Q9BQE3;Q71U36;P68366;Q6PEY2;P0DPH8;P0DPH7	10;8;8;7;6;6;6;4;1	10;8;8;7;6;6;6;4;1	10;8;8;7;6;6;6;4;1	Tubulin alpha-1B chain;Tubulin alpha-1C chain;Tubulin alpha-1A chain;Tubulin alpha-4A chain;Tubulin alpha-3E chain	TUBA1B;TUBA1C;TUBA1A;TUBA4A;TUBA3E	sp|P68363|TBA1B_HUMAN Tubulin alpha-1B chain OS=Homo sapiens OX=9606 GN=TUBA1B PE=1 SV=1;sp|Q9BQE3|TBA1C_HUMAN Tubulin alpha-1C chain OS=Homo sapiens OX=9606 GN=TUBA1C PE=1 SV=1;sp|Q71U36|TBA1A_HUMAN Tubulin alpha-1A chain OS=Homo sapiens OX=9606 GN=TUBA1A	9	10	10	10	6	7	6	0	0	1	10	9	9	6	7	6	0	0	1	10	9	9	6	7	6	0	0	1	10	9	9	32.2	32.2	32.2	50.151	451	451;449;451;448;450;450;450;449;241	1	72	0	82.884	By MS/MS
P68371;P04350;Q9BUF5;Q3ZCM7;A6NNZ2;Q9H4B7;CON__ENSEMBL:ENSBTAP00000025008	P68371;P04350	8;6;3;2;2;1;1	8;6;3;2;2;1;1	2;1;0;0;0;0;0	Tubulin beta-4B chain;Tubulin beta-4A chain	TUBB4B;TUBB4A	sp|P68371|TBB4B_HUMAN Tubulin beta-4B chain OS=Homo sapiens OX=9606 GN=TUBB4B PE=1 SV=1;sp|P04350|TBB4A_HUMAN Tubulin beta-4A chain OS=Homo sapiens OX=9606 GN=TUBB4A PE=1 SV=2	7	8	8	2	4	3	3	0	0	0	7	8	8	4	3	3	0	0	0	7	8	8	0	1	1	0	0	0	2	2	2	24	24	2021-05-06	49.83	445	445;444;446;444;444;451;536	1	35	0	53.029	By MS/MS
P68402	P68402	1	1	1	Platelet-activating factor acetylhydrolase IB subunit beta	PAFAH1B2	sp|P68402|PA1B2_HUMAN Platelet-activating factor acetylhydrolase IB subunit beta OS=Homo sapiens OX=9606 GN=PAFAH1B2 PE=1 SV=1	1	1	1	1	0	0	1	0	0	0	1	1	1	0	0	1	0	0	0	1	1	1	0	0	1	0	0	0	1	1	1	2021-09-03	2021-09-03	2021-09-03	25.569	229	229	1	4	0.0064655	3589-06-01
P69905	P69905	3	1	1	Hemoglobin subunit alpha	HBA1	sp|P69905|HBA_HUMAN Hemoglobin subunit alpha OS=Homo sapiens OX=9606 GN=HBA1 PE=1 SV=2	1	3	1	1	2	3	2	2	2	2	3	2	3	0	1	0	0	0	0	1	0	1	0	1	0	0	0	0	1	0	1	2021-02-28	2021-06-10	2021-06-10	15.257	142	142	1	3	0.0024125	7262-08-01	By matching
P78324;Q5TFQ8;Q9P1W8;O00241	P78324;Q5TFQ8	3;2;1;1	3;2;1;1	3;2;1;1	Tyrosine-protein phosphatase non-receptor type substrate 1;Signal-regulatory protein beta-1 isoform 3	SIRPA;SIRPB1	sp|P78324|SHPS1_HUMAN Tyrosine-protein phosphatase non-receptor type substrate 1 OS=Homo sapiens OX=9606 GN=SIRPA PE=1 SV=2;sp|Q5TFQ8|SIRBL_HUMAN Signal-regulatory protein beta-1 isoform 3 OS=Homo sapiens OX=9606 GN=SIRPB1 PE=1 SV=1	4	3	3	3	1	1	2	0	0	0	3	3	3	1	1	2	0	0	0	3	3	3	1	1	2	0	0	0	3	3	3	2021-03-07	2021-03-07	2021-03-07	54.966	504	504;398;387;398	1	13	0	17.939	By matching
P78330	P78330	4	4	4	Phosphoserine phosphatase	PSPH	sp|P78330|SERB_HUMAN Phosphoserine phosphatase OS=Homo sapiens OX=9606 GN=PSPH PE=1 SV=2	1	4	4	4	0	2	3	0	0	0	4	3	4	0	2	3	0	0	0	4	3	4	0	2	3	0	0	0	4	3	4	2021-07-22	2021-07-22	2021-07-22	25.007	225	225	1	19	0	34.176
P78371	P78371	5	5	5	T-complex protein 1 subunit beta	CCT2	sp|P78371|TCPB_HUMAN T-complex protein 1 subunit beta OS=Homo sapiens OX=9606 GN=CCT2 PE=1 SV=4	1	5	5	5	0	0	0	0	0	0	4	5	5	0	0	0	0	0	0	4	5	5	0	0	0	0	0	0	4	5	5	2021-05-15	2021-05-15	2021-05-15	57.488	535	535	1	15	0	33.388
P78417	P78417	13	13	13	Glutathione S-transferase omega-1	GSTO1	sp|P78417|GSTO1_HUMAN Glutathione S-transferase omega-1 OS=Homo sapiens OX=9606 GN=GSTO1 PE=1 SV=2	1	13	13	13	2	2	2	0	0	0	13	13	13	2	2	2	0	0	0	13	13	13	2	2	2	0	0	0	13	13	13	51.9	51.9	51.9	27.566	241	241	1	49	0	167.93	By matching
P78539	P78539	2	2	2	Sushi repeat-containing protein SRPX	SRPX	sp|P78539|SRPX_HUMAN Sushi repeat-containing protein SRPX OS=Homo sapiens OX=9606 GN=SRPX PE=1 SV=1	1	2	2	2	0	0	0	0	0	0	2	2	2	0	0	0	0	0	0	2	2	2	0	0	0	0	0	0	2	2	2	2021-04-05	2021-04-05	2021-04-05	51.571	464	464	1	6	0	14.019
P80303	P80303	3	3	3	Nucleobindin-2;Nesfatin-1	NUCB2	sp|P80303|NUCB2_HUMAN Nucleobindin-2 OS=Homo sapiens OX=9606 GN=NUCB2 PE=1 SV=3	1	3	3	3	1	1	1	0	0	0	3	2	2	1	1	1	0	0	0	3	2	2	1	1	1	0	0	0	3	2	2	11	11	11	50.222	420	420	1	12	0	22.576	By matching
P80723	P80723	6	6	6	Brain acid soluble protein 1	BASP1	sp|P80723|BASP1_HUMAN Brain acid soluble protein 1 OS=Homo sapiens OX=9606 GN=BASP1 PE=1 SV=2	1	6	6	6	2	4	3	0	0	0	6	6	6	2	4	3	0	0	0	6	6	6	2	4	3	0	0	0	6	6	6	53.7	53.7	53.7	22.693	227	227	1	27	0	46.116	By MS/MS
P84090	P84090	2	2	2	Enhancer of rudimentary homolog	ERH	sp|P84090|ERH_HUMAN Enhancer of rudimentary homolog OS=Homo sapiens OX=9606 GN=ERH PE=1 SV=1	1	2	2	2	0	0	0	0	0	0	2	2	2	0	0	0	0	0	0	2	2	2	0	0	0	0	0	0	2	2	2	2021-09-26	2021-09-26	2021-09-26	12.259	104	104	1	11	0	49.555
P98066	P98066	1	1	1	Tumor necrosis factor-inducible gene 6 protein	TNFAIP6	sp|P98066|TSG6_HUMAN Tumor necrosis factor-inducible gene 6 protein OS=Homo sapiens OX=9606 GN=TNFAIP6 PE=1 SV=2	1	1	1	1	0	0	0	0	0	0	1	0	1	0	0	0	0	0	0	1	0	1	0	0	0	0	0	0	1	0	1	2021-01-05	2021-01-05	2021-01-05	31.203	277	277	1	2	0.0065005	6.406
P98160	P98160	28	28	28	Basement membrane-specific heparan sulfate proteoglycan core protein;Endorepellin;LG3 peptide	HSPG2	sp|P98160|PGBM_HUMAN Basement membrane-specific heparan sulfate proteoglycan core protein OS=Homo sapiens OX=9606 GN=HSPG2 PE=1 SV=4	1	28	28	28	23	20	21	7	7	5	19	20	17	23	20	21	7	7	5	19	20	17	23	20	21	7	7	5	19	20	17	2021-06-07	2021-06-07	2021-06-07	468.83	4391	4391	1	166	0	217.83	By MS/MS
P98179	P98179	3	3	3	RNA-binding protein 3	RBM3	sp|P98179|RBM3_HUMAN RNA-binding protein 3 OS=Homo sapiens OX=9606 GN=RBM3 PE=1 SV=1	1	3	3	3	1	1	0	0	0	0	2	2	3	1	1	0	0	0	0	2	2	3	1	1	0	0	0	0	2	2	3	38.2	38.2	38.2	17.17	157	157	1	12	0	21.388	By matching
P99999;CON__P62894	P99999	4;1	4;1	4;1	Cytochrome c	CYCS	sp|P99999|CYC_HUMAN Cytochrome c OS=Homo sapiens OX=9606 GN=CYCS PE=1 SV=2	2	4	4	4	0	0	1	0	0	0	4	4	4	0	0	1	0	0	0	4	4	4	0	0	1	0	0	0	4	4	4	41.9	41.9	41.9	11.749	105	105;105	1	13	0	25.642
Q00341	Q00341	3	3	3	Vigilin	HDLBP	sp|Q00341|VIGLN_HUMAN Vigilin OS=Homo sapiens OX=9606 GN=HDLBP PE=1 SV=2	1	3	3	3	0	0	0	0	0	0	3	3	3	0	0	0	0	0	0	3	3	3	0	0	0	0	0	0	3	3	3	2021-09-03	2021-09-03	2021-09-03	141.45	1268	1268	1	9	0	19.897
Q00610;P53675	Q00610	12;2	12;2	12;2	Clathrin heavy chain 1	CLTC	sp|Q00610|CLH1_HUMAN Clathrin heavy chain 1 OS=Homo sapiens OX=9606 GN=CLTC PE=1 SV=5	2	12	12	12	1	1	1	0	0	0	10	12	12	1	1	1	0	0	0	10	12	12	1	1	1	0	0	0	10	12	12	2021-01-09	2021-01-09	2021-01-09	191.61	1675	1675;1640	1	39	0	79.486	By matching
Q00688	Q00688	7	7	7	Peptidyl-prolyl cis-trans isomerase FKBP3	FKBP3	sp|Q00688|FKBP3_HUMAN Peptidyl-prolyl cis-trans isomerase FKBP3 OS=Homo sapiens OX=9606 GN=FKBP3 PE=1 SV=1	1	7	7	7	0	0	0	0	0	0	5	7	7	0	0	0	0	0	0	5	7	7	0	0	0	0	0	0	5	7	7	31.2	31.2	31.2	25.177	224	224	1	24	0	47.101
Q00839	Q00839	4	4	4	Heterogeneous nuclear ribonucleoprotein U	HNRNPU	sp|Q00839|HNRPU_HUMAN Heterogeneous nuclear ribonucleoprotein U OS=Homo sapiens OX=9606 GN=HNRNPU PE=1 SV=6	1	4	4	4	0	0	1	0	0	0	4	4	4	0	0	1	0	0	0	4	4	4	0	0	1	0	0	0	4	4	4	2021-03-07	2021-03-07	2021-03-07	90.583	825	825	1	13	0	27.489
Q01082	Q01082	32	32	32	Spectrin beta chain, non-erythrocytic 1	SPTBN1	sp|Q01082|SPTB2_HUMAN Spectrin beta chain, non-erythrocytic 1 OS=Homo sapiens OX=9606 GN=SPTBN1 PE=1 SV=2	1	32	32	32	3	2	4	1	1	0	30	30	30	3	2	4	1	1	0	30	30	30	3	2	4	1	1	0	30	30	30	2021-02-19	2021-02-19	2021-02-19	274.61	2364	2364	1	108	0	232.3	By matching
Q01085;P31483	Q01085;P31483	2;1	2;1	2;1	Nucleolysin TIAR;Nucleolysin TIA-1 isoform p40	TIAL1;TIA1	sp|Q01085|TIAR_HUMAN Nucleolysin TIAR OS=Homo sapiens OX=9606 GN=TIAL1 PE=1 SV=1;sp|P31483|TIA1_HUMAN Nucleolysin TIA-1 isoform p40 OS=Homo sapiens OX=9606 GN=TIA1 PE=1 SV=3	2	2	2	2	0	0	0	0	0	0	2	2	2	0	0	0	0	0	0	2	2	2	0	0	0	0	0	0	2	2	2	2021-02-07	2021-02-07	2021-02-07	41.59	375	375;386	1	6	0	11.968
Q01469	Q01469	4	4	4	Fatty acid-binding protein, epidermal	FABP5	sp|Q01469|FABP5_HUMAN Fatty acid-binding protein 5 OS=Homo sapiens OX=9606 GN=FABP5 PE=1 SV=3	1	4	4	4	0	2	0	0	0	0	4	4	4	0	2	0	0	0	0	4	4	4	0	2	0	0	0	0	4	4	4	31.9	31.9	31.9	15.164	135	135	1	17	0	48.076
Q01518;P40123	Q01518	13;1	13;1	13;1	Adenylyl cyclase-associated protein 1	CAP1	sp|Q01518|CAP1_HUMAN Adenylyl cyclase-associated protein 1 OS=Homo sapiens OX=9606 GN=CAP1 PE=1 SV=5	2	13	13	13	1	1	1	0	0	0	11	12	13	1	1	1	0	0	0	11	12	13	1	1	1	0	0	0	11	12	13	35.2	35.2	35.2	51.901	475	475;477	1	46	0	148	By matching
Q01813	Q01813	1	1	1	ATP-dependent 6-phosphofructokinase, platelet type	PFKP	sp|Q01813|PFKAP_HUMAN ATP-dependent 6-phosphofructokinase, platelet type OS=Homo sapiens OX=9606 GN=PFKP PE=1 SV=2	1	1	1	1	0	0	0	0	0	0	1	1	1	0	0	0	0	0	0	1	1	1	0	0	0	0	0	0	1	1	1	2021-02-02	2021-02-02	2021-02-02	85.595	784	784	1	3	0.0023256	7.1414
Q01995	Q01995	15	15	15	Transgelin	TAGLN	sp|Q01995|TAGL_HUMAN Transgelin OS=Homo sapiens OX=9606 GN=TAGLN PE=1 SV=4	1	15	15	15	10	9	7	1	0	0	15	15	15	10	9	7	1	0	0	15	15	15	10	9	7	1	0	0	15	15	15	68.2	68.2	68.2	22.611	201	201	1	103	0	149.83	By MS/MS
Q02388	Q02388	3	3	3	Collagen alpha-1(VII) chain	COL7A1	sp|Q02388|CO7A1_HUMAN Collagen alpha-1(VII) chain OS=Homo sapiens OX=9606 GN=COL7A1 PE=1 SV=2	1	3	3	3	0	0	0	0	0	0	2	3	3	0	0	0	0	0	0	2	3	3	0	0	0	0	0	0	2	3	3	2021-07-01	2021-07-01	2021-07-01	295.22	2944	2944	1	8	0	19.267
Q02790	Q02790	7	7	7	Peptidyl-prolyl cis-trans isomerase FKBP4;Peptidyl-prolyl cis-trans isomerase FKBP4, N-terminally processed	FKBP4	sp|Q02790|FKBP4_HUMAN Peptidyl-prolyl cis-trans isomerase FKBP4 OS=Homo sapiens OX=9606 GN=FKBP4 PE=1 SV=3	1	7	7	7	0	0	0	0	0	0	5	7	6	0	0	0	0	0	0	5	7	6	0	0	0	0	0	0	5	7	6	2021-08-21	2021-08-21	2021-08-21	51.804	459	459	1	21	0	47.85
Q02809	Q02809	16	16	16	Procollagen-lysine,2-oxoglutarate 5-dioxygenase 1	PLOD1	sp|Q02809|PLOD1_HUMAN Procollagen-lysine,2-oxoglutarate 5-dioxygenase 1 OS=Homo sapiens OX=9606 GN=PLOD1 PE=1 SV=2	1	16	16	16	13	15	13	2	1	1	15	14	14	13	15	13	2	1	1	15	14	14	13	15	13	2	1	1	15	14	14	2021-06-29	2021-06-29	2021-06-29	83.549	727	727	1	104	0	183.76	By MS/MS
Q02818	Q02818	19	19	19	Nucleobindin-1	NUCB1	sp|Q02818|NUCB1_HUMAN Nucleobindin-1 OS=Homo sapiens OX=9606 GN=NUCB1 PE=1 SV=4	1	19	19	19	12	12	13	3	3	4	17	14	15	12	12	13	3	3	4	17	14	15	12	12	13	3	3	4	17	14	15	54.2	54.2	54.2	53.879	461	461	1	127	0	146.89	By MS/MS
Q02952	Q02952	12	12	12	A-kinase anchor protein 12	AKAP12	sp|Q02952|AKA12_HUMAN A-kinase anchor protein 12 OS=Homo sapiens OX=9606 GN=AKAP12 PE=1 SV=4	1	12	12	12	2	2	1	0	1	0	11	11	10	2	2	1	0	1	0	11	11	10	2	2	1	0	1	0	11	11	10	2021-08-12	2021-08-12	2021-08-12	191.48	1782	1782	1	40	0	78.748	By matching
Q03252	Q03252	15	14	14	Lamin-B2	LMNB2	sp|Q03252|LMNB2_HUMAN Lamin-B2 OS=Homo sapiens OX=9606 GN=LMNB2 PE=1 SV=4	1	15	14	14	1	1	2	0	0	0	14	13	14	0	0	1	0	0	0	13	12	13	0	0	1	0	0	0	13	12	13	2021-05-26	2021-02-25	2021-02-25	69.948	620	620	1	40	0	91.369	By matching
Q03405	Q03405	1	1	1	Urokinase plasminogen activator surface receptor	PLAUR	sp|Q03405|UPAR_HUMAN Urokinase plasminogen activator surface receptor OS=Homo sapiens OX=9606 GN=PLAUR PE=1 SV=1	1	1	1	1	0	0	0	0	0	0	1	1	1	0	0	0	0	0	0	1	1	1	0	0	0	0	0	0	1	1	1	2021-09-03	2021-09-03	2021-09-03	36.978	335	335	1	3	0.0044101	5521-06-01
Q04446	Q04446	6	6	6	1,4-alpha-glucan-branching enzyme	GBE1	sp|Q04446|GLGB_HUMAN 1,4-alpha-glucan-branching enzyme OS=Homo sapiens OX=9606 GN=GBE1 PE=1 SV=3	1	6	6	6	2	3	1	0	0	0	6	6	6	2	3	1	0	0	0	6	6	6	2	3	1	0	0	0	6	6	6	2021-02-15	2021-02-15	2021-02-15	80.473	702	702	1	24	0	42.448	By matching
Q04760	Q04760	7	7	7	Lactoylglutathione lyase	GLO1	sp|Q04760|LGUL_HUMAN Lactoylglutathione lyase OS=Homo sapiens OX=9606 GN=GLO1 PE=1 SV=4	1	7	7	7	2	3	1	0	0	0	6	6	6	2	3	1	0	0	0	6	6	6	2	3	1	0	0	0	6	6	6	47.3	47.3	47.3	20.777	184	184	1	27	0	61.581	By MS/MS
Q04917	Q04917	9	7	7	14-3-3 protein eta	YWHAH	sp|Q04917|1433F_HUMAN 14-3-3 protein eta OS=Homo sapiens OX=9606 GN=YWHAH PE=1 SV=4	1	9	7	7	3	3	3	0	0	0	9	9	8	2	1	1	0	0	0	7	7	6	2	1	1	0	0	0	7	7	6	37.8	2021-05-30	2021-05-30	28.218	246	246	1	27	0	48.315	By matching
Q05682	Q05682	20	20	20	Caldesmon	CALD1	sp|Q05682|CALD1_HUMAN Caldesmon OS=Homo sapiens OX=9606 GN=CALD1 PE=1 SV=3	1	20	20	20	10	9	11	0	0	1	19	20	20	10	9	11	0	0	1	19	20	20	10	9	11	0	0	1	19	20	20	2021-04-26	2021-04-26	2021-04-26	93.23	793	793	1	113	0	153.36	By MS/MS
Q06323	Q06323	7	7	7	Proteasome activator complex subunit 1	PSME1	sp|Q06323|PSME1_HUMAN Proteasome activator complex subunit 1 OS=Homo sapiens OX=9606 GN=PSME1 PE=1 SV=1	1	7	7	7	1	1	2	0	0	0	7	6	7	1	1	2	0	0	0	7	6	7	1	1	2	0	0	0	7	6	7	33.7	33.7	33.7	28.723	249	249	1	24	0	52.847	By MS/MS
Q06828	Q06828	4	4	4	Fibromodulin	FMOD	sp|Q06828|FMOD_HUMAN Fibromodulin OS=Homo sapiens OX=9606 GN=FMOD PE=1 SV=2	1	4	4	4	3	3	3	1	1	0	1	1	0	3	3	3	1	1	0	1	1	0	3	3	3	1	1	0	1	1	0	2021-08-17	2021-08-17	2021-08-17	43.178	376	376	1	14	0	25.012	By MS/MS
Q06830	Q06830	14	14	11	Peroxiredoxin-1	PRDX1	sp|Q06830|PRDX1_HUMAN Peroxiredoxin-1 OS=Homo sapiens OX=9606 GN=PRDX1 PE=1 SV=1	1	14	14	11	7	8	8	0	0	1	14	14	14	7	8	8	0	0	1	14	14	14	6	7	7	0	0	0	11	11	11	73.4	73.4	60.3	2021-11-22	199	199	1	91	0	224.27	By MS/MS
Q07021	Q07021	1	1	1	Complement component 1 Q subcomponent-binding protein, mitochondrial	C1QBP	sp|Q07021|C1QBP_HUMAN Complement component 1 Q subcomponent-binding protein, mitochondrial OS=Homo sapiens OX=9606 GN=C1QBP PE=1 SV=1	1	1	1	1	0	0	0	0	0	0	1	1	1	0	0	0	0	0	0	1	1	1	0	0	0	0	0	0	1	1	1	5	5	5	31.362	282	282	1	3	0.0023585	4548-07-01
Q07092	Q07092	2	2	2	Collagen alpha-1(XVI) chain	COL16A1	sp|Q07092|COGA1_HUMAN Collagen alpha-1(XVI) chain OS=Homo sapiens OX=9606 GN=COL16A1 PE=1 SV=2	1	2	2	2	1	2	2	0	0	0	2	2	1	1	2	2	0	0	0	2	2	1	1	2	2	0	0	0	2	2	1	2021-09-01	2021-09-01	2021-09-01	157.75	1604	1604	1	10	0	13.216	By matching
Q07666	Q07666	2	2	2	KH domain-containing, RNA-binding, signal transduction-associated protein 1	KHDRBS1	sp|Q07666|KHDR1_HUMAN KH domain-containing, RNA-binding, signal transduction-associated protein 1 OS=Homo sapiens OX=9606 GN=KHDRBS1 PE=1 SV=1	1	2	2	2	0	0	0	0	0	0	2	2	2	0	0	0	0	0	0	2	2	2	0	0	0	0	0	0	2	2	2	2021-07-07	2021-07-07	2021-07-07	48.227	443	443	1	6	0	18.365
Q07954	Q07954	16	16	16	Prolow-density lipoprotein receptor-related protein 1;Low-density lipoprotein receptor-related protein 1 85 kDa subunit;Low-density lipoprotein receptor-related protein 1 515 kDa subunit;Low-density lipoprotein receptor-related protein 1 intracellular domain	LRP1	sp|Q07954|LRP1_HUMAN Prolow-density lipoprotein receptor-related protein 1 OS=Homo sapiens OX=9606 GN=LRP1 PE=1 SV=2	1	16	16	16	8	9	10	0	0	0	10	12	12	8	9	10	0	0	0	10	12	12	8	9	10	0	0	0	10	12	12	2021-03-05	2021-03-05	2021-03-05	504.6	4544	4544	1	62	0	99.767	By MS/MS
Q07960	Q07960	2	2	2	Rho GTPase-activating protein 1	ARHGAP1	sp|Q07960|RHG01_HUMAN Rho GTPase-activating protein 1 OS=Homo sapiens OX=9606 GN=ARHGAP1 PE=1 SV=1	1	2	2	2	0	0	0	0	0	0	2	2	2	0	0	0	0	0	0	2	2	2	0	0	0	0	0	0	2	2	2	2021-08-06	2021-08-06	2021-08-06	50.435	439	439	1	6	0	13.465
Q08209;P16298	Q08209;P16298	2;1	2;1	2;1	Serine/threonine-protein phosphatase 2B catalytic subunit alpha isoform;Serine/threonine-protein phosphatase 2B catalytic subunit beta isoform	PPP3CA;PPP3CB	sp|Q08209|PP2BA_HUMAN Serine/threonine-protein phosphatase 2B catalytic subunit alpha isoform OS=Homo sapiens OX=9606 GN=PPP3CA PE=1 SV=1;sp|P16298|PP2BB_HUMAN Serine/threonine-protein phosphatase 2B catalytic subunit beta isoform OS=Homo sapiens OX=9606 G	2	2	2	2	0	0	0	1	0	0	2	1	1	0	0	0	1	0	0	2	1	1	0	0	0	1	0	0	2	1	1	2021-08-03	2021-08-03	2021-08-03	58.687	521	521;524	1	5	0.001269	11.377
Q08257	Q08257	4	4	4	Quinone oxidoreductase	CRYZ	sp|Q08257|QOR_HUMAN Quinone oxidoreductase OS=Homo sapiens OX=9606 GN=CRYZ PE=1 SV=1	1	4	4	4	2	0	0	0	0	0	4	4	3	2	0	0	0	0	0	4	4	3	2	0	0	0	0	0	4	4	3	2021-08-19	2021-08-19	2021-08-19	35.206	329	329	1	16	0	28.856	By matching
Q08380	Q08380	18	18	18	Galectin-3-binding protein	LGALS3BP	sp|Q08380|LG3BP_HUMAN Galectin-3-binding protein OS=Homo sapiens OX=9606 GN=LGALS3BP PE=1 SV=1	1	18	18	18	16	17	17	3	1	5	15	15	16	16	17	17	3	1	5	15	15	16	16	17	17	3	1	5	15	15	16	40.9	40.9	40.9	65.33	585	585	1	161	0	320.55	By MS/MS
Q08431	Q08431	5	5	5	Lactadherin;Lactadherin short form;Medin	MFGE8	sp|Q08431|MFGM_HUMAN Lactadherin OS=Homo sapiens OX=9606 GN=MFGE8 PE=1 SV=3	1	5	5	5	3	5	4	0	1	1	1	0	0	3	5	4	0	1	1	1	0	0	3	5	4	0	1	1	1	0	0	2021-02-20	2021-02-20	2021-02-20	43.104	387	387	1	15	0	29.044	By MS/MS
Q08629	Q08629	12	12	12	Testican-1	SPOCK1	sp|Q08629|TICN1_HUMAN Testican-1 OS=Homo sapiens OX=9606 GN=SPOCK1 PE=1 SV=1	1	12	12	12	4	3	2	0	0	0	12	12	11	4	3	2	0	0	0	12	12	11	4	3	2	0	0	0	12	12	11	35.3	35.3	35.3	49.124	439	439	1	53	0	77.886	By MS/MS
Q09028	Q09028	5	5	2	Histone-binding protein RBBP4	RBBP4	sp|Q09028|RBBP4_HUMAN Histone-binding protein RBBP4 OS=Homo sapiens OX=9606 GN=RBBP4 PE=1 SV=3	1	5	5	2	0	0	0	0	1	0	3	5	4	0	0	0	0	1	0	3	5	4	0	0	0	0	0	0	1	2	2	2021-01-10	2021-01-10	2021-01-06	47.655	425	425	1	14	0	31.928
Q09328	Q09328	3	3	3	Alpha-1,6-mannosylglycoprotein 6-beta-N-acetylglucosaminyltransferase A	MGAT5	sp|Q09328|MGT5A_HUMAN Alpha-1,6-mannosylglycoprotein 6-beta-N-acetylglucosaminyltransferase A OS=Homo sapiens OX=9606 GN=MGAT5 PE=1 SV=1	1	3	3	3	0	0	0	0	0	0	2	2	3	0	0	0	0	0	0	2	2	3	0	0	0	0	0	0	2	2	3	2021-07-05	2021-07-05	2021-07-05	84.542	741	741	1	7	0	16.416
Q09666	Q09666	59	59	59	Neuroblast differentiation-associated protein AHNAK	AHNAK	sp|Q09666|AHNK_HUMAN Neuroblast differentiation-associated protein AHNAK OS=Homo sapiens OX=9606 GN=AHNAK PE=1 SV=2	1	59	59	59	11	14	11	0	1	0	56	56	54	11	14	11	0	1	0	56	56	54	11	14	11	0	1	0	56	56	54	2021-09-24	2021-09-24	2021-09-24	629.09	5890	5890	1	216	0	323.31	By MS/MS
Q10471	Q10471	5	5	5	Polypeptide N-acetylgalactosaminyltransferase 2;Polypeptide N-acetylgalactosaminyltransferase 2 soluble form	GALNT2	sp|Q10471|GALT2_HUMAN Polypeptide N-acetylgalactosaminyltransferase 2 OS=Homo sapiens OX=9606 GN=GALNT2 PE=1 SV=1	1	5	5	5	4	4	4	0	0	0	3	4	4	4	4	4	0	0	0	3	4	4	4	4	4	0	0	0	3	4	4	2021-01-13	2021-01-13	2021-01-13	64.732	571	571	1	23	0	32.104	By MS/MS
Q10588	Q10588	5	5	5	ADP-ribosyl cyclase/cyclic ADP-ribose hydrolase 2	BST1	sp|Q10588|BST1_HUMAN ADP-ribosyl cyclase/cyclic ADP-ribose hydrolase 2 OS=Homo sapiens OX=9606 GN=BST1 PE=1 SV=2	1	5	5	5	5	5	5	0	0	0	3	2	2	5	5	5	0	0	0	3	2	2	5	5	5	0	0	0	3	2	2	2021-04-21	2021-04-21	2021-04-21	35.724	318	318	1	22	0	33.274	By MS/MS
Q12792	Q12792	7	7	7	Twinfilin-1	TWF1	sp|Q12792|TWF1_HUMAN Twinfilin-1 OS=Homo sapiens OX=9606 GN=TWF1 PE=1 SV=3	1	7	7	7	0	0	0	0	0	0	6	7	6	0	0	0	0	0	0	6	7	6	0	0	0	0	0	0	6	7	6	2021-01-29	2021-01-29	2021-01-29	40.282	350	350	1	22	0	45.793
Q12805	Q12805	19	19	19	EGF-containing fibulin-like extracellular matrix protein 1	EFEMP1	sp|Q12805|FBLN3_HUMAN EGF-containing fibulin-like extracellular matrix protein 1 OS=Homo sapiens OX=9606 GN=EFEMP1 PE=1 SV=2	1	19	19	19	17	16	16	3	3	3	13	13	12	17	16	16	3	3	3	13	13	12	17	16	16	3	3	3	13	13	12	53.3	53.3	53.3	54.64	493	493	1	116	0	152.08	By MS/MS
Q12841	Q12841	30	30	30	Follistatin-related protein 1	FSTL1	sp|Q12841|FSTL1_HUMAN Follistatin-related protein 1 OS=Homo sapiens OX=9606 GN=FSTL1 PE=1 SV=1	1	30	30	30	18	22	23	18	20	17	19	20	19	18	22	23	18	20	17	19	20	19	18	22	23	18	20	17	19	20	19	70.8	70.8	70.8	34.985	308	308	1	273	0	323.31	By MS/MS
Q12904	Q12904	2	2	2	Aminoacyl tRNA synthase complex-interacting multifunctional protein 1;Endothelial monocyte-activating polypeptide 2	AIMP1	sp|Q12904|AIMP1_HUMAN Aminoacyl tRNA synthase complex-interacting multifunctional protein 1 OS=Homo sapiens OX=9606 GN=AIMP1 PE=1 SV=2	1	2	2	2	0	0	0	0	0	0	1	2	2	0	0	0	0	0	0	1	2	2	0	0	0	0	0	0	1	2	2	2021-02-12	2021-02-12	2021-02-12	34.352	312	312	1	5	0	13.807
Q12905	Q12905	7	7	7	Interleukin enhancer-binding factor 2	ILF2	sp|Q12905|ILF2_HUMAN Interleukin enhancer-binding factor 2 OS=Homo sapiens OX=9606 GN=ILF2 PE=1 SV=2	1	7	7	7	0	0	0	0	0	0	7	7	7	0	0	0	0	0	0	7	7	7	0	0	0	0	0	0	7	7	7	2021-01-24	2021-01-24	2021-01-24	43.062	390	390	1	29	0	50.82
Q12906;Q96SI9	Q12906	11;2	11;2	11;2	Interleukin enhancer-binding factor 3	ILF3	sp|Q12906|ILF3_HUMAN Interleukin enhancer-binding factor 3 OS=Homo sapiens OX=9606 GN=ILF3 PE=1 SV=3	2	11	11	11	0	0	0	0	0	0	11	10	11	0	0	0	0	0	0	11	10	11	0	0	0	0	0	0	11	10	11	2021-06-16	2021-06-16	2021-06-16	95.337	894	894;672	1	37	0	81.874
Q12907	Q12907	1	1	1	Vesicular integral-membrane protein VIP36	LMAN2	sp|Q12907|LMAN2_HUMAN Vesicular integral-membrane protein VIP36 OS=Homo sapiens OX=9606 GN=LMAN2 PE=1 SV=1	1	1	1	1	1	1	0	0	0	0	1	1	1	1	1	0	0	0	0	1	1	1	1	1	0	0	0	0	1	1	1	2021-09-05	2021-09-05	2021-09-05	40.228	356	356	1	5	0.0023923	1999-07-01	By MS/MS
Q13126	Q13126	2	2	2	S-methyl-5-thioadenosine phosphorylase	MTAP	sp|Q13126|MTAP_HUMAN S-methyl-5-thioadenosine phosphorylase OS=Homo sapiens OX=9606 GN=MTAP PE=1 SV=2	1	2	2	2	0	0	0	0	0	0	2	2	2	0	0	0	0	0	0	2	2	2	0	0	0	0	0	0	2	2	2	2021-05-14	2021-05-14	2021-05-14	31.236	283	283	1	6	0	13.137
Q13148	Q13148	1	1	1	TAR DNA-binding protein 43	TARDBP	sp|Q13148|TADBP_HUMAN TAR DNA-binding protein 43 OS=Homo sapiens OX=9606 GN=TARDBP PE=1 SV=1	1	1	1	1	0	0	0	0	0	0	1	1	1	0	0	0	0	0	0	1	1	1	0	0	0	0	0	0	1	1	1	2021-08-05	2021-08-05	2021-08-05	44.739	414	414	1	3	0.0024361	4429-09-01
Q13185	Q13185	1	1	1	Chromobox protein homolog 3	CBX3	sp|Q13185|CBX3_HUMAN Chromobox protein homolog 3 OS=Homo sapiens OX=9606 GN=CBX3 PE=1 SV=4	1	1	1	1	0	0	0	0	0	0	1	1	1	0	0	0	0	0	0	1	1	1	0	0	0	0	0	0	1	1	1	2021-07-07	2021-07-07	2021-07-07	20.811	183	183	1	3	0.0023364	2271-07-01
Q13219	Q13219	11	11	11	Pappalysin-1	PAPPA	sp|Q13219|PAPP1_HUMAN Pappalysin-1 OS=Homo sapiens OX=9606 GN=PAPPA PE=1 SV=3	1	11	11	11	6	8	6	0	1	0	9	11	10	6	8	6	0	1	0	9	11	10	6	8	6	0	1	0	9	11	10	2021-03-09	2021-03-09	2021-03-09	180.97	1627	1627	1	51	0	73.07	By MS/MS
Q13263	Q13263	5	5	5	Transcription intermediary factor 1-beta	TRIM28	sp|Q13263|TIF1B_HUMAN Transcription intermediary factor 1-beta OS=Homo sapiens OX=9606 GN=TRIM28 PE=1 SV=5	1	5	5	5	0	0	0	0	0	0	5	5	5	0	0	0	0	0	0	5	5	5	0	0	0	0	0	0	5	5	5	2021-04-14	2021-04-14	2021-04-14	88.549	835	835	1	15	0	63.757
Q13283	Q13283	5	5	5	Ras GTPase-activating protein-binding protein 1	G3BP1	sp|Q13283|G3BP1_HUMAN Ras GTPase-activating protein-binding protein 1 OS=Homo sapiens OX=9606 GN=G3BP1 PE=1 SV=1	1	5	5	5	0	0	0	0	0	0	4	5	5	0	0	0	0	0	0	4	5	5	0	0	0	0	0	0	4	5	5	2021-05-15	2021-05-15	2021-05-15	52.164	466	466	1	21	0	39.143
Q13308	Q13308	12	12	12	Inactive tyrosine-protein kinase 7	PTK7	sp|Q13308|PTK7_HUMAN Inactive tyrosine-protein kinase 7 OS=Homo sapiens OX=9606 GN=PTK7 PE=1 SV=2	1	12	12	12	3	6	9	1	0	0	11	9	10	3	6	9	1	0	0	11	9	10	3	6	9	1	0	0	11	9	10	2021-07-19	2021-07-19	2021-07-19	118.39	1070	1070	1	53	0	84.682	By MS/MS
Q13347	Q13347	2	2	2	Eukaryotic translation initiation factor 3 subunit I	EIF3I	sp|Q13347|EIF3I_HUMAN Eukaryotic translation initiation factor 3 subunit I OS=Homo sapiens OX=9606 GN=EIF3I PE=1 SV=1	1	2	2	2	0	0	0	0	0	0	1	2	0	0	0	0	0	0	0	1	2	0	0	0	0	0	0	0	1	2	0	2021-05-06	2021-05-06	2021-05-06	36.501	325	325	1	3	0.0024783	10.737
Q13361	Q13361	4	4	4	Microfibrillar-associated protein 5	MFAP5	sp|Q13361|MFAP5_HUMAN Microfibrillar-associated protein 5 OS=Homo sapiens OX=9606 GN=MFAP5 PE=1 SV=1	1	4	4	4	2	2	2	4	4	3	3	1	2	2	2	2	4	4	3	3	1	2	2	2	2	4	4	3	3	1	2	22	22	22	19.611	173	173	1	28	0	40.027	By MS/MS
Q13404	Q13404	4	4	2	Ubiquitin-conjugating enzyme E2 variant 1	UBE2V1	sp|Q13404|UB2V1_HUMAN Ubiquitin-conjugating enzyme E2 variant 1 OS=Homo sapiens OX=9606 GN=UBE2V1 PE=1 SV=2	1	4	4	2	1	2	1	0	0	1	4	4	3	1	2	1	0	0	1	4	4	3	0	1	0	0	0	0	2	2	1	2021-09-25	2021-09-25	2021-03-14	16.495	147	147	1	18	0	26.52	By MS/MS
Q13409	Q13409	3	3	3	Cytoplasmic dynein 1 intermediate chain 2	DYNC1I2	sp|Q13409|DC1I2_HUMAN Cytoplasmic dynein 1 intermediate chain 2 OS=Homo sapiens OX=9606 GN=DYNC1I2 PE=1 SV=3	1	3	3	3	0	0	0	0	0	0	3	3	2	0	0	0	0	0	0	3	3	2	0	0	0	0	0	0	3	3	2	2021-08-05	2021-08-05	2021-08-05	71.456	638	638	1	8	0	23.868
Q13435	Q13435	3	3	3	Splicing factor 3B subunit 2	SF3B2	sp|Q13435|SF3B2_HUMAN Splicing factor 3B subunit 2 OS=Homo sapiens OX=9606 GN=SF3B2 PE=1 SV=2	1	3	3	3	0	0	0	0	0	0	3	3	3	0	0	0	0	0	0	3	3	3	0	0	0	0	0	0	3	3	3	2021-09-03	2021-09-03	2021-09-03	100.23	895	895	1	9	0	2021-04-18
Q13442	Q13442	3	3	3	28 kDa heat- and acid-stable phosphoprotein	PDAP1	sp|Q13442|HAP28_HUMAN 28 kDa heat- and acid-stable phosphoprotein OS=Homo sapiens OX=9606 GN=PDAP1 PE=1 SV=1	1	3	3	3	0	0	0	0	0	0	2	2	2	0	0	0	0	0	0	2	2	2	0	0	0	0	0	0	2	2	2	2021-06-16	2021-06-16	2021-06-16	20.63	181	181	1	6	0	24.437
Q13443	Q13443	4	4	4	Disintegrin and metalloproteinase domain-containing protein 9	ADAM9	sp|Q13443|ADAM9_HUMAN Disintegrin and metalloproteinase domain-containing protein 9 OS=Homo sapiens OX=9606 GN=ADAM9 PE=1 SV=1	1	4	4	4	2	3	3	0	0	0	4	3	4	2	3	3	0	0	0	4	3	4	2	3	3	0	0	0	4	3	4	2021-04-05	2021-04-05	2021-04-05	90.555	819	819	1	22	0	29.638	By MS/MS
Q13492;O60641	Q13492;O60641	2;1	2;1	2;1	Phosphatidylinositol-binding clathrin assembly protein;Clathrin coat assembly protein AP180	PICALM;SNAP91	sp|Q13492|PICAL_HUMAN Phosphatidylinositol-binding clathrin assembly protein OS=Homo sapiens OX=9606 GN=PICALM PE=1 SV=2;sp|O60641|AP180_HUMAN Clathrin coat assembly protein AP180 OS=Homo sapiens OX=9606 GN=SNAP91 PE=1 SV=2	2	2	2	2	0	0	1	0	0	0	2	2	2	0	0	1	0	0	0	2	2	2	0	0	1	0	0	0	2	2	2	2021-01-04	2021-01-04	2021-01-04	70.754	652	652;907	1	7	0	12.652
Q13561	Q13561	9	9	9	Dynactin subunit 2	DCTN2	sp|Q13561|DCTN2_HUMAN Dynactin subunit 2 OS=Homo sapiens OX=9606 GN=DCTN2 PE=1 SV=4	1	9	9	9	0	0	0	0	0	0	7	8	8	0	0	0	0	0	0	7	8	8	0	0	0	0	0	0	7	8	8	2021-02-28	2021-02-28	2021-02-28	44.23	401	401	1	23	0	57.801
Q13643	Q13643	3	3	3	Four and a half LIM domains protein 3	FHL3	sp|Q13643|FHL3_HUMAN Four and a half LIM domains protein 3 OS=Homo sapiens OX=9606 GN=FHL3 PE=1 SV=4	1	3	3	3	0	0	0	0	0	0	3	1	3	0	0	0	0	0	0	3	1	3	0	0	0	0	0	0	3	1	3	2021-05-22	2021-05-22	2021-05-22	31.192	280	280	1	7	0	20.14
Q13740	Q13740	12	12	12	CD166 antigen	ALCAM	sp|Q13740|CD166_HUMAN CD166 antigen OS=Homo sapiens OX=9606 GN=ALCAM PE=1 SV=2	1	12	12	12	3	4	5	0	0	0	11	12	11	3	4	5	0	0	0	11	12	11	3	4	5	0	0	0	11	12	11	31	31	31	65.102	583	583	1	48	0	82.232	By MS/MS
Q13813	Q13813	38	38	38	Spectrin alpha chain, non-erythrocytic 1	SPTAN1	sp|Q13813|SPTN1_HUMAN Spectrin alpha chain, non-erythrocytic 1 OS=Homo sapiens OX=9606 GN=SPTAN1 PE=1 SV=3	1	38	38	38	4	5	3	0	0	0	37	36	36	4	5	3	0	0	0	37	36	36	4	5	3	0	0	0	37	36	36	2021-04-20	2021-04-20	2021-04-20	284.54	2472	2472	1	127	0	291.35	By MS/MS
Q13822	Q13822	2	2	2	Ectonucleotide pyrophosphatase/phosphodiesterase family member 2	ENPP2	sp|Q13822|ENPP2_HUMAN Ectonucleotide pyrophosphatase/phosphodiesterase family member 2 OS=Homo sapiens OX=9606 GN=ENPP2 PE=1 SV=3	1	2	2	2	1	1	1	0	0	0	1	2	1	1	1	1	0	0	0	1	2	1	1	1	1	0	0	0	1	2	1	2021-07-02	2021-07-02	2021-07-02	98.993	863	863	1	7	0	12.467	By matching
Q13838;O00148	Q13838;O00148	10;6	10;6	10;6	Spliceosome RNA helicase DDX39B;ATP-dependent RNA helicase DDX39A	DDX39B;DDX39A	sp|Q13838|DX39B_HUMAN Spliceosome RNA helicase DDX39B OS=Homo sapiens OX=9606 GN=DDX39B PE=1 SV=1;sp|O00148|DX39A_HUMAN ATP-dependent RNA helicase DDX39A OS=Homo sapiens OX=9606 GN=DDX39A PE=1 SV=2	2	10	10	10	2	0	0	1	0	1	10	10	10	2	0	0	1	0	1	10	10	10	2	0	0	1	0	1	10	10	10	2021-04-26	2021-04-26	2021-04-26	48.991	428	428;427	1	39	0	71.093	By matching
Q13867	Q13867	3	3	3	Bleomycin hydrolase	BLMH	sp|Q13867|BLMH_HUMAN Bleomycin hydrolase OS=Homo sapiens OX=9606 GN=BLMH PE=1 SV=1	1	3	3	3	0	0	0	0	0	0	3	2	3	0	0	0	0	0	0	3	2	3	0	0	0	0	0	0	3	2	3	2021-03-10	2021-03-10	2021-03-10	52.562	455	455	1	11	0	17.078
Q14011	Q14011	1	1	1	Cold-inducible RNA-binding protein	CIRBP	sp|Q14011|CIRBP_HUMAN Cold-inducible RNA-binding protein OS=Homo sapiens OX=9606 GN=CIRBP PE=1 SV=1	1	1	1	1	1	0	1	0	0	0	1	1	0	1	0	1	0	0	0	1	1	0	1	0	1	0	0	0	1	1	0	2021-02-12	2021-02-12	2021-02-12	18.648	172	172	1	4	0.0034286	8982-06-01	By matching
Q14019	Q14019	5	5	5	Coactosin-like protein	COTL1	sp|Q14019|COTL1_HUMAN Coactosin-like protein OS=Homo sapiens OX=9606 GN=COTL1 PE=1 SV=3	1	5	5	5	2	2	2	0	0	0	5	4	5	2	2	2	0	0	0	5	4	5	2	2	2	0	0	0	5	4	5	33.8	33.8	33.8	15.945	142	142	1	26	0	144.79	By MS/MS
Q14103	Q14103	3	3	3	Heterogeneous nuclear ribonucleoprotein D0	HNRNPD	sp|Q14103|HNRPD_HUMAN Heterogeneous nuclear ribonucleoprotein D0 OS=Homo sapiens OX=9606 GN=HNRNPD PE=1 SV=1	1	3	3	3	0	0	0	0	0	0	3	3	3	0	0	0	0	0	0	3	3	3	0	0	0	0	0	0	3	3	3	2021-01-10	2021-01-10	2021-01-10	38.434	355	355	1	13	0	25.043
Q14112	Q14112	13	13	13	Nidogen-2	NID2	sp|Q14112|NID2_HUMAN Nidogen-2 OS=Homo sapiens OX=9606 GN=NID2 PE=1 SV=3	1	13	13	13	10	11	9	0	0	1	7	11	12	10	11	9	0	0	1	7	11	12	10	11	9	0	0	1	7	11	12	2021-05-13	2021-05-13	2021-05-13	151.25	1375	1375	1	63	0	80.864	By MS/MS
Q14118	Q14118	7	7	7	Dystroglycan;Alpha-dystroglycan;Beta-dystroglycan	DAG1	sp|Q14118|DAG1_HUMAN Dystroglycan OS=Homo sapiens OX=9606 GN=DAG1 PE=1 SV=2	1	7	7	7	3	5	4	0	0	1	5	5	6	3	5	4	0	0	1	5	5	6	3	5	4	0	0	1	5	5	6	2021-03-14	2021-03-14	2021-03-14	97.44	895	895	1	30	0	46.799	By MS/MS
Q14126	Q14126	3	3	3	Desmoglein-2	DSG2	sp|Q14126|DSG2_HUMAN Desmoglein-2 OS=Homo sapiens OX=9606 GN=DSG2 PE=1 SV=2	1	3	3	3	0	0	0	0	0	0	3	3	3	0	0	0	0	0	0	3	3	3	0	0	0	0	0	0	3	3	3	2021-03-03	2021-03-03	2021-03-03	122.29	1118	1118	1	9	0	18.608
Q15424;Q14151	Q15424;Q14151	3;3	3;3	3;3	Scaffold attachment factor B1;Scaffold attachment factor B2	SAFB;SAFB2	sp|Q15424|SAFB1_HUMAN Scaffold attachment factor B1 OS=Homo sapiens OX=9606 GN=SAFB PE=1 SV=4;sp|Q14151|SAFB2_HUMAN Scaffold attachment factor B2 OS=Homo sapiens OX=9606 GN=SAFB2 PE=1 SV=1	2	3	3	3	0	0	0	0	1	1	2	2	3	0	0	0	0	1	1	2	2	3	0	0	0	0	1	1	2	2	3	2021-06-05	2021-06-05	2021-06-05	102.64	915	915;953	1	9	0	18.065
Q14157	Q14157	2	2	2	Ubiquitin-associated protein 2-like	UBAP2L	sp|Q14157|UBP2L_HUMAN Ubiquitin-associated protein 2-like OS=Homo sapiens OX=9606 GN=UBAP2L PE=1 SV=2	1	2	2	2	0	0	0	0	0	0	2	2	2	0	0	0	0	0	0	2	2	2	0	0	0	0	0	0	2	2	2	2021-07-02	2021-07-02	2021-07-02	114.53	1087	1087	1	6	0	2021-03-14
Q14192	Q14192	2	2	2	Four and a half LIM domains protein 2	FHL2	sp|Q14192|FHL2_HUMAN Four and a half LIM domains protein 2 OS=Homo sapiens OX=9606 GN=FHL2 PE=1 SV=3	1	2	2	2	0	0	0	0	0	0	2	1	2	0	0	0	0	0	0	2	1	2	0	0	0	0	0	0	2	1	2	2021-05-11	2021-05-11	2021-05-11	32.193	279	279	1	5	0	13.227
Q14195;Q14117	Q14195	8;1	6;1	5;0	Dihydropyrimidinase-related protein 3	DPYSL3	sp|Q14195|DPYL3_HUMAN Dihydropyrimidinase-related protein 3 OS=Homo sapiens OX=9606 GN=DPYSL3 PE=1 SV=1	2	8	6	5	1	1	0	0	0	0	5	8	7	0	1	0	0	0	0	3	6	5	0	1	0	0	0	0	3	5	4	2021-09-20	2021-06-14	2021-03-13	61.963	570	570;519	1	15	0	37.015	By matching
Q14247	Q14247	4	4	4	Src substrate cortactin	CTTN	sp|Q14247|SRC8_HUMAN Src substrate cortactin OS=Homo sapiens OX=9606 GN=CTTN PE=1 SV=2	1	4	4	4	1	1	1	0	0	0	4	4	4	1	1	1	0	0	0	4	4	4	1	1	1	0	0	0	4	4	4	10	10	10	61.585	550	550	1	15	0	26.989	By MS/MS
Q14315	Q14315	50	40	40	Filamin-C	FLNC	sp|Q14315|FLNC_HUMAN Filamin-C OS=Homo sapiens OX=9606 GN=FLNC PE=1 SV=3	1	50	40	40	5	4	5	1	0	2	49	46	42	2	2	2	1	0	2	39	36	32	2	2	2	1	0	2	39	36	32	2021-05-26	2021-03-22	2021-03-22	291.02	2725	2725	1	134	0	323.31	By matching
Q14444	Q14444	2	2	2	Caprin-1	CAPRIN1	sp|Q14444|CAPR1_HUMAN Caprin-1 OS=Homo sapiens OX=9606 GN=CAPRIN1 PE=1 SV=2	1	2	2	2	0	0	0	0	0	0	2	2	1	0	0	0	0	0	0	2	2	1	0	0	0	0	0	0	2	2	1	2021-02-03	2021-02-03	2021-02-03	78.365	709	709	1	5	0	14.395
Q14624	Q14624	2	2	2	Inter-alpha-trypsin inhibitor heavy chain H4;70 kDa inter-alpha-trypsin inhibitor heavy chain H4;35 kDa inter-alpha-trypsin inhibitor heavy chain H4	ITIH4	sp|Q14624|ITIH4_HUMAN Inter-alpha-trypsin inhibitor heavy chain H4 OS=Homo sapiens OX=9606 GN=ITIH4 PE=1 SV=4	1	2	2	2	0	0	1	0	0	0	2	1	1	0	0	1	0	0	0	2	1	1	0	0	1	0	0	0	2	1	1	2021-09-01	2021-09-01	2021-09-01	103.36	930	930	1	5	0.00125	10.981
Q14697	Q14697	5	5	5	Neutral alpha-glucosidase AB	GANAB	sp|Q14697|GANAB_HUMAN Neutral alpha-glucosidase AB OS=Homo sapiens OX=9606 GN=GANAB PE=1 SV=3	1	5	5	5	2	2	1	0	0	0	5	4	2	2	2	1	0	0	0	5	4	2	2	2	1	0	0	0	5	4	2	2021-06-07	2021-06-07	2021-06-07	106.87	944	944	1	16	0	30.289	By matching
Q14764	Q14764	5	5	5	Major vault protein	MVP	sp|Q14764|MVP_HUMAN Major vault protein OS=Homo sapiens OX=9606 GN=MVP PE=1 SV=4	1	5	5	5	0	0	0	0	0	0	3	2	4	0	0	0	0	0	0	3	2	4	0	0	0	0	0	0	3	2	4	8	8	8	99.326	893	893	1	10	0	28.168
Q14766	Q14766	29	29	29	Latent-transforming growth factor beta-binding protein 1	LTBP1	sp|Q14766|LTBP1_HUMAN Latent-transforming growth factor beta-binding protein 1 OS=Homo sapiens OX=9606 GN=LTBP1 PE=1 SV=4	1	29	29	29	13	16	13	1	1	1	26	28	28	13	16	13	1	1	1	26	28	28	13	16	13	1	1	1	26	28	28	2021-08-27	2021-08-27	2021-08-27	186.79	1721	1721	1	171	0	239.01	By MS/MS
Q14767	Q14767	22	22	22	Latent-transforming growth factor beta-binding protein 2	LTBP2	sp|Q14767|LTBP2_HUMAN Latent-transforming growth factor beta-binding protein 2 OS=Homo sapiens OX=9606 GN=LTBP2 PE=1 SV=3	1	22	22	22	17	18	20	5	4	1	16	20	16	17	18	20	5	4	1	16	20	16	17	18	20	5	4	1	16	20	16	2021-01-18	2021-01-18	2021-01-18	195.05	1821	1821	1	123	0	144.79	By MS/MS
Q14847	Q14847	6	6	6	LIM and SH3 domain protein 1	LASP1	sp|Q14847|LASP1_HUMAN LIM and SH3 domain protein 1 OS=Homo sapiens OX=9606 GN=LASP1 PE=1 SV=2	1	6	6	6	3	2	2	0	1	1	6	6	6	3	2	2	0	1	1	6	6	6	3	2	2	0	1	1	6	6	6	2021-01-26	2021-01-26	2021-01-26	29.717	261	261	1	27	0	85.664	By MS/MS
Q14914	Q14914	5	5	5	Prostaglandin reductase 1	PTGR1	sp|Q14914|PTGR1_HUMAN Prostaglandin reductase 1 OS=Homo sapiens OX=9606 GN=PTGR1 PE=1 SV=2	1	5	5	5	0	1	0	0	0	0	5	5	5	0	1	0	0	0	0	5	5	5	0	1	0	0	0	0	5	5	5	24	24	24	35.869	329	329	1	16	0	32.169
Q14974	Q14974	8	8	8	Importin subunit beta-1	KPNB1	sp|Q14974|IMB1_HUMAN Importin subunit beta-1 OS=Homo sapiens OX=9606 GN=KPNB1 PE=1 SV=2	1	8	8	8	1	0	2	0	0	0	6	7	7	1	0	2	0	0	0	6	7	7	1	0	2	0	0	0	6	7	7	2021-09-12	2021-09-12	2021-09-12	97.169	876	876	1	23	0	52.339	By matching
Q14CX7	Q14CX7	1	1	1	N-alpha-acetyltransferase 25, NatB auxiliary subunit	NAA25	sp|Q14CX7|NAA25_HUMAN N-alpha-acetyltransferase 25, NatB auxiliary subunit OS=Homo sapiens OX=9606 GN=NAA25 PE=1 SV=1	1	1	1	1	0	0	0	0	0	0	0	1	1	0	0	0	0	0	0	0	1	1	0	0	0	0	0	0	0	1	1	2021-05-01	2021-05-01	2021-05-01	112.29	972	972	1	2	0.0044395	5805-06-01
Q15019	Q15019	1	1	1	Septin-2	2002-09-01	sp|Q15019|SEPT2_HUMAN Septin-2 OS=Homo sapiens OX=9606 GN=SEPTIN2 PE=1 SV=1	1	1	1	1	0	0	0	0	0	0	1	1	1	0	0	0	0	0	0	1	1	1	0	0	0	0	0	0	1	1	1	2021-04-04	2021-04-04	2021-04-04	41.487	361	361	1	3	0.0024661	1944-10-01
Q15046	Q15046	8	8	8	Lysine--tRNA ligase	KARS	sp|Q15046|SYK_HUMAN Lysine--tRNA ligase OS=Homo sapiens OX=9606 GN=KARS1 PE=1 SV=3	1	8	8	8	0	1	1	0	0	1	6	8	8	0	1	1	0	0	1	6	8	8	0	1	1	0	0	1	6	8	8	2021-04-14	2021-04-14	2021-04-14	68.047	597	597	1	28	0	48.557
Q15056	Q15056	1	1	1	Eukaryotic translation initiation factor 4H	EIF4H	sp|Q15056|IF4H_HUMAN Eukaryotic translation initiation factor 4H OS=Homo sapiens OX=9606 GN=EIF4H PE=1 SV=5	1	1	1	1	0	0	0	0	0	0	1	0	1	0	0	0	0	0	0	1	0	1	0	0	0	0	0	0	1	0	1	2021-05-08	2021-05-08	2021-05-08	27.385	248	248	1	2	0.0034602	9919-06-01
Q15075	Q15075	4	4	4	Early endosome antigen 1	EEA1	sp|Q15075|EEA1_HUMAN Early endosome antigen 1 OS=Homo sapiens OX=9606 GN=EEA1 PE=1 SV=2	1	4	4	4	0	0	0	0	0	0	3	4	3	0	0	0	0	0	0	3	4	3	0	0	0	0	0	0	3	4	3	2021-08-03	2021-08-03	2021-08-03	162.46	1411	1411	1	10	0	25.529
Q15084	Q15084	9	9	9	Protein disulfide-isomerase A6	PDIA6	sp|Q15084|PDIA6_HUMAN Protein disulfide-isomerase A6 OS=Homo sapiens OX=9606 GN=PDIA6 PE=1 SV=1	1	9	9	9	1	2	2	0	0	0	9	7	8	1	2	2	0	0	0	9	7	8	1	2	2	0	0	0	9	7	8	35.5	35.5	35.5	48.121	440	440	1	36	0	80.228	By matching
Q15113	Q15113	19	19	19	Procollagen C-endopeptidase enhancer 1	PCOLCE	sp|Q15113|PCOC1_HUMAN Procollagen C-endopeptidase enhancer 1 OS=Homo sapiens OX=9606 GN=PCOLCE PE=1 SV=2	1	19	19	19	16	15	16	4	5	5	15	13	15	16	15	16	4	5	5	15	13	15	16	15	16	4	5	5	15	13	15	60.4	60.4	60.4	47.972	449	449	1	139	0	157.73	By MS/MS
Q15121	Q15121	4	4	4	Astrocytic phosphoprotein PEA-15	PEA15	sp|Q15121|PEA15_HUMAN Astrocytic phosphoprotein PEA-15 OS=Homo sapiens OX=9606 GN=PEA15 PE=1 SV=2	1	4	4	4	4	3	3	0	0	0	4	3	3	4	3	3	0	0	0	4	3	3	4	3	3	0	0	0	4	3	3	54.6	54.6	54.6	2021-04-15	130	130	1	20	0	31.903	By MS/MS
Q15149;P58107	Q15149	101;4	101;4	101;4	Plectin	PLEC	sp|Q15149|PLEC_HUMAN Plectin OS=Homo sapiens OX=9606 GN=PLEC PE=1 SV=3	2	101	101	101	20	18	19	0	0	0	93	92	90	20	18	19	0	0	0	93	92	90	20	18	19	0	0	0	93	92	90	2021-02-27	2021-02-27	2021-02-27	531.78	4684	4684;5088	1	366	0	323.31	By MS/MS
Q15181	Q15181	7	7	7	Inorganic pyrophosphatase	PPA1	sp|Q15181|IPYR_HUMAN Inorganic pyrophosphatase OS=Homo sapiens OX=9606 GN=PPA1 PE=1 SV=2	1	7	7	7	0	0	0	0	0	0	6	6	5	0	0	0	0	0	0	6	6	5	0	0	0	0	0	0	6	6	5	35.6	35.6	35.6	32.66	289	289	1	17	0	55.848
Q15198	Q15198	1	1	1	Platelet-derived growth factor receptor-like protein	PDGFRL	sp|Q15198|PGFRL_HUMAN Platelet-derived growth factor receptor-like protein OS=Homo sapiens OX=9606 GN=PDGFRL PE=1 SV=1	1	1	1	1	0	0	0	0	0	0	1	1	1	0	0	0	0	0	0	1	1	1	0	0	0	0	0	0	1	1	1	2021-02-03	2021-02-03	2021-02-03	41.86	375	375	1	3	0.0065431	4366-06-01
Q15233	Q15233	3	3	3	Non-POU domain-containing octamer-binding protein	NONO	sp|Q15233|NONO_HUMAN Non-POU domain-containing octamer-binding protein OS=Homo sapiens OX=9606 GN=NONO PE=1 SV=4	1	3	3	3	0	0	0	0	0	0	3	3	3	0	0	0	0	0	0	3	3	3	0	0	0	0	0	0	3	3	3	2021-04-06	2021-04-06	2021-04-06	54.231	471	471	1	9	0	17.273
Q15257	Q15257	6	6	6	Serine/threonine-protein phosphatase 2A activator	PPP2R4	sp|Q15257|PTPA_HUMAN Serine/threonine-protein phosphatase 2A activator OS=Homo sapiens OX=9606 GN=PTPA PE=1 SV=3	1	6	6	6	1	1	1	0	0	0	6	6	6	1	1	1	0	0	0	6	6	6	1	1	1	0	0	0	6	6	6	2021-09-29	2021-09-29	2021-09-29	40.667	358	358	1	21	0	46.147	By MS/MS
Q15262	Q15262	2	2	2	Receptor-type tyrosine-protein phosphatase kappa	PTPRK	sp|Q15262|PTPRK_HUMAN Receptor-type tyrosine-protein phosphatase kappa OS=Homo sapiens OX=9606 GN=PTPRK PE=1 SV=2	1	2	2	2	2	2	2	0	0	0	1	2	2	2	2	2	0	0	0	1	2	2	2	2	2	0	0	0	1	2	2	2021-02-02	2021-02-02	2021-02-02	162.1	1439	1439	1	11	0	12.187	By MS/MS
Q15293	Q15293	10	10	10	Reticulocalbin-1	RCN1	sp|Q15293|RCN1_HUMAN Reticulocalbin-1 OS=Homo sapiens OX=9606 GN=RCN1 PE=1 SV=1	1	10	10	10	4	6	7	0	0	0	8	7	8	4	6	7	0	0	0	8	7	8	4	6	7	0	0	0	8	7	8	47.7	47.7	47.7	38.89	331	331	1	54	0	89.979	By MS/MS
Q15365;P57721	Q15365	5;1	5;1	4;0	Poly(rC)-binding protein 1	PCBP1	sp|Q15365|PCBP1_HUMAN Poly(rC)-binding protein 1 OS=Homo sapiens OX=9606 GN=PCBP1 PE=1 SV=2	2	5	5	4	0	0	0	0	0	0	4	5	4	0	0	0	0	0	0	4	5	4	0	0	0	0	0	0	4	4	4	2021-01-21	2021-01-21	18	37.497	356	356;371	1	14	0	38.738
Q15366	Q15366	3	2	2	Poly(rC)-binding protein 2	PCBP2	sp|Q15366|PCBP2_HUMAN Poly(rC)-binding protein 2 OS=Homo sapiens OX=9606 GN=PCBP2 PE=1 SV=1	1	3	2	2	1	1	0	0	0	0	2	3	2	1	1	0	0	0	0	2	2	2	1	1	0	0	0	0	2	2	2	11	2021-09-07	2021-09-07	38.58	365	365	1	8	0	15.585	By matching
Q15369	Q15369	2	2	2	Transcription elongation factor B polypeptide 1	TCEB1	sp|Q15369|ELOC_HUMAN Elongin-C OS=Homo sapiens OX=9606 GN=ELOC PE=1 SV=1	1	2	2	2	0	0	0	0	0	0	2	1	1	0	0	0	0	0	0	2	1	1	0	0	0	0	0	0	2	1	1	2021-02-23	2021-02-23	2021-02-23	12.473	112	112	1	4	0	12.587
Q15404	Q15404	9	9	9	Ras suppressor protein 1	RSU1	sp|Q15404|RSU1_HUMAN Ras suppressor protein 1 OS=Homo sapiens OX=9606 GN=RSU1 PE=1 SV=3	1	9	9	9	4	3	1	0	0	0	8	8	9	4	3	1	0	0	0	8	8	9	4	3	1	0	0	0	8	8	9	46.9	46.9	46.9	31.54	277	277	1	33	0	170.94	By MS/MS
Q15417	Q15417	4	3	3	Calponin-3	CNN3	sp|Q15417|CNN3_HUMAN Calponin-3 OS=Homo sapiens OX=9606 GN=CNN3 PE=1 SV=1	1	4	3	3	0	1	0	0	0	0	4	4	4	0	1	0	0	0	0	3	3	3	0	1	0	0	0	0	3	3	3	2021-05-15	2021-02-12	2021-02-12	36.413	329	329	1	10	0	21.431
Q15436;Q15437	Q15436	7;1	7;1	7;1	Protein transport protein Sec23A	SEC23A	sp|Q15436|SC23A_HUMAN Protein transport protein Sec23A OS=Homo sapiens OX=9606 GN=SEC23A PE=1 SV=2	2	7	7	7	1	1	2	0	0	0	5	5	6	1	1	2	0	0	0	5	5	6	1	1	2	0	0	0	5	5	6	2021-02-13	2021-02-13	2021-02-13	86.16	765	765;767	1	20	0	47.387	By MS/MS
Q15459	Q15459	2	2	2	Splicing factor 3A subunit 1	SF3A1	sp|Q15459|SF3A1_HUMAN Splicing factor 3A subunit 1 OS=Homo sapiens OX=9606 GN=SF3A1 PE=1 SV=1	1	2	2	2	0	0	0	0	0	0	2	2	2	0	0	0	0	0	0	2	2	2	0	0	0	0	0	0	2	2	2	2021-03-03	2021-03-03	2021-03-03	88.885	793	793	1	7	0.0012953	11.718
Q15582	Q15582	40	40	40	Transforming growth factor-beta-induced protein ig-h3	TGFBI	sp|Q15582|BGH3_HUMAN Transforming growth factor-beta-induced protein ig-h3 OS=Homo sapiens OX=9606 GN=TGFBI PE=1 SV=1	1	40	40	40	22	30	29	17	16	21	32	30	28	22	30	29	17	16	21	32	30	28	22	30	29	17	16	21	32	30	28	70.7	70.7	70.7	74.68	683	683	1	374	0	323.31	By MS/MS
Q15631	Q15631	3	3	3	Translin	TSN	sp|Q15631|TSN_HUMAN Translin OS=Homo sapiens OX=9606 GN=TSN PE=1 SV=1	1	3	3	3	0	1	0	0	0	0	3	1	2	0	1	0	0	0	0	3	1	2	0	1	0	0	0	0	3	1	2	2021-04-22	2021-04-22	2021-04-22	26.183	228	228	1	7	0	18.891
Q15691;Q9UPY8	Q15691	9;1	9;1	9;1	Microtubule-associated protein RP/EB family member 1	MAPRE1	sp|Q15691|MARE1_HUMAN Microtubule-associated protein RP/EB family member 1 OS=Homo sapiens OX=9606 GN=MAPRE1 PE=1 SV=3	2	9	9	9	0	0	0	0	0	0	9	9	9	0	0	0	0	0	0	9	9	9	0	0	0	0	0	0	9	9	9	39.6	39.6	39.6	29.999	268	268;281	1	29	0	93.057
Q15717	Q15717	1	1	1	ELAV-like protein 1	ELAVL1	sp|Q15717|ELAV1_HUMAN ELAV-like protein 1 OS=Homo sapiens OX=9606 GN=ELAVL1 PE=1 SV=2	1	1	1	1	0	0	0	0	0	0	1	1	0	0	0	0	0	0	0	1	1	0	0	0	0	0	0	0	1	1	0	2021-04-03	2021-04-03	2021-04-03	36.091	326	326	1	2	0.0044004	5426-06-01
Q15818	Q15818	1	1	1	Neuronal pentraxin-1	NPTX1	sp|Q15818|NPTX1_HUMAN Neuronal pentraxin-1 OS=Homo sapiens OX=9606 GN=NPTX1 PE=2 SV=2	1	1	1	1	0	0	0	0	0	0	1	1	1	0	0	0	0	0	0	1	1	1	0	0	0	0	0	0	1	1	1	2021-02-04	2021-02-04	2021-02-04	47.122	432	432	1	3	0.0033975	7591-06-01
Q15843	Q15843	3	3	3	NEDD8	NEDD8	sp|Q15843|NEDD8_HUMAN NEDD8 OS=Homo sapiens OX=9606 GN=NEDD8 PE=1 SV=1	1	3	3	3	0	1	1	0	0	0	3	3	3	0	1	1	0	0	0	3	3	3	0	1	1	0	0	0	3	3	3	34.6	34.6	34.6	9.0714	81	81	1	16	0	20.564
Q15904	Q15904	4	4	4	V-type proton ATPase subunit S1	ATP6AP1	sp|Q15904|VAS1_HUMAN V-type proton ATPase subunit S1 OS=Homo sapiens OX=9606 GN=ATP6AP1 PE=1 SV=2	1	4	4	4	0	1	3	0	0	0	3	4	4	0	1	3	0	0	0	3	4	4	0	1	3	0	0	0	3	4	4	2021-05-11	2021-05-11	2021-05-11	52.025	470	470	1	15	0	24.965
Q15942	Q15942	9	9	9	Zyxin	ZYX	sp|Q15942|ZYX_HUMAN Zyxin OS=Homo sapiens OX=9606 GN=ZYX PE=1 SV=1	1	9	9	9	5	3	3	0	0	0	8	8	9	5	3	3	0	0	0	8	8	9	5	3	3	0	0	0	8	8	9	2021-06-26	2021-06-26	2021-06-26	61.277	572	572	1	45	0	112.49	By MS/MS
Q16181	Q16181	4	4	4	Septin-7	2007-09-01	sp|Q16181|SEPT7_HUMAN Septin-7 OS=Homo sapiens OX=9606 GN=SEPTIN7 PE=1 SV=2	1	4	4	4	0	0	0	0	0	0	4	4	4	0	0	0	0	0	0	4	4	4	0	0	0	0	0	0	4	4	4	2021-02-14	2021-02-14	2021-02-14	50.679	437	437	1	12	0	26.73
Q16222;Q3KQV9	Q16222;Q3KQV9	2;1	2;1	2;1	UDP-N-acetylhexosamine pyrophosphorylase;UDP-N-acetylgalactosamine pyrophosphorylase;UDP-N-acetylglucosamine pyrophosphorylase;UDP-N-acetylhexosamine pyrophosphorylase-like protein 1	UAP1;UAP1L1	sp|Q16222|UAP1_HUMAN UDP-N-acetylhexosamine pyrophosphorylase OS=Homo sapiens OX=9606 GN=UAP1 PE=1 SV=3;sp|Q3KQV9|UAP1L_HUMAN UDP-N-acetylhexosamine pyrophosphorylase-like protein 1 OS=Homo sapiens OX=9606 GN=UAP1L1 PE=1 SV=2	2	2	2	2	0	0	0	0	0	0	1	2	1	0	0	0	0	0	0	1	2	1	0	0	0	0	0	0	1	2	1	2021-02-05	2021-02-05	2021-02-05	58.768	522	522;507	1	4	0	12.693
Q16270	Q16270	22	22	22	Insulin-like growth factor-binding protein 7	IGFBP7	sp|Q16270|IBP7_HUMAN Insulin-like growth factor-binding protein 7 OS=Homo sapiens OX=9606 GN=IGFBP7 PE=1 SV=1	1	22	22	22	15	14	17	15	16	10	12	13	13	15	14	17	15	16	10	12	13	13	15	14	17	15	16	10	12	13	13	61	61	61	29.13	282	282	1	237	0	323.31	By MS/MS
Q16363	Q16363	43	43	43	Laminin subunit alpha-4	LAMA4	sp|Q16363|LAMA4_HUMAN Laminin subunit alpha-4 OS=Homo sapiens OX=9606 GN=LAMA4 PE=1 SV=4	1	43	43	43	26	26	30	2	1	3	36	35	36	26	26	30	2	1	3	36	35	36	26	26	30	2	1	3	36	35	36	32.1	32.1	32.1	202.52	1823	1823	1	219	0	323.31	By MS/MS
Q16394	Q16394	2	2	2	Exostosin-1	EXT1	sp|Q16394|EXT1_HUMAN Exostosin-1 OS=Homo sapiens OX=9606 GN=EXT1 PE=1 SV=2	1	2	2	2	1	1	2	0	0	0	2	2	2	1	1	2	0	0	0	2	2	2	1	1	2	0	0	0	2	2	2	2021-08-04	2021-08-04	2021-08-04	86.254	746	746	1	10	0.0024876	10.855	By matching
Q16401	Q16401	1	1	1	26S proteasome non-ATPase regulatory subunit 5	PSMD5	sp|Q16401|PSMD5_HUMAN 26S proteasome non-ATPase regulatory subunit 5 OS=Homo sapiens OX=9606 GN=PSMD5 PE=1 SV=3	1	1	1	1	0	0	0	0	0	0	1	1	1	0	0	0	0	0	0	1	1	1	0	0	0	0	0	0	1	1	1	2021-08-01	2021-08-01	2021-08-01	56.195	504	504	1	3	0.0044248	1957-06-01
Q16527	Q16527	2	2	2	Cysteine and glycine-rich protein 2	CSRP2	sp|Q16527|CSRP2_HUMAN Cysteine and glycine-rich protein 2 OS=Homo sapiens OX=9606 GN=CSRP2 PE=1 SV=3	1	2	2	2	0	0	0	0	0	0	2	2	1	0	0	0	0	0	0	2	2	1	0	0	0	0	0	0	2	2	1	2021-05-15	2021-05-15	2021-05-15	20.954	193	193	1	5	0	11.969
Q16531	Q16531	4	4	4	DNA damage-binding protein 1	DDB1	sp|Q16531|DDB1_HUMAN DNA damage-binding protein 1 OS=Homo sapiens OX=9606 GN=DDB1 PE=1 SV=1	1	4	4	4	0	0	0	0	0	0	4	3	3	0	0	0	0	0	0	4	3	3	0	0	0	0	0	0	4	3	3	2021-04-04	2021-04-04	2021-04-04	126.97	1140	1140	1	10	0	25.152
Q16543	Q16543	5	5	5	Hsp90 co-chaperone Cdc37;Hsp90 co-chaperone Cdc37, N-terminally processed	CDC37	sp|Q16543|CDC37_HUMAN Hsp90 co-chaperone Cdc37 OS=Homo sapiens OX=9606 GN=CDC37 PE=1 SV=1	1	5	5	5	0	0	0	0	0	0	3	4	4	0	0	0	0	0	0	3	4	4	0	0	0	0	0	0	3	4	4	2021-03-18	2021-03-18	2021-03-18	44.468	378	378	1	11	0	28.159
Q16555	Q16555	12	12	9	Dihydropyrimidinase-related protein 2	DPYSL2	sp|Q16555|DPYL2_HUMAN Dihydropyrimidinase-related protein 2 OS=Homo sapiens OX=9606 GN=DPYSL2 PE=1 SV=1	1	12	12	9	2	4	2	0	0	0	10	11	12	2	4	2	0	0	0	10	11	12	0	3	1	0	0	0	7	8	9	33.6	33.6	25	62.293	572	572	1	46	0	93.062	By matching
Q16610	Q16610	25	25	25	Extracellular matrix protein 1	ECM1	sp|Q16610|ECM1_HUMAN Extracellular matrix protein 1 OS=Homo sapiens OX=9606 GN=ECM1 PE=1 SV=2	1	25	25	25	20	22	23	5	7	11	17	18	19	20	22	23	5	7	11	17	18	19	20	22	23	5	7	11	17	18	19	59.8	59.8	59.8	60.673	540	540	1	189	0	199.81	By MS/MS
Q16643	Q16643	7	7	7	Drebrin	DBN1	sp|Q16643|DREB_HUMAN Drebrin OS=Homo sapiens OX=9606 GN=DBN1 PE=1 SV=4	1	7	7	7	1	1	1	0	0	0	6	7	6	1	1	1	0	0	0	6	7	6	1	1	1	0	0	0	6	7	6	2021-02-16	2021-02-16	2021-02-16	71.428	649	649	1	25	0	69.883	By matching
Q16658	Q16658	11	11	11	Fascin	FSCN1	sp|Q16658|FSCN1_HUMAN Fascin OS=Homo sapiens OX=9606 GN=FSCN1 PE=1 SV=3	1	11	11	11	2	2	3	0	0	0	11	11	11	2	2	3	0	0	0	11	11	11	2	2	3	0	0	0	11	11	11	2021-08-30	2021-08-30	2021-08-30	54.529	493	493	1	46	0	95.98	By MS/MS
Q16825	Q16825	1	1	1	Tyrosine-protein phosphatase non-receptor type 21	PTPN21	sp|Q16825|PTN21_HUMAN Tyrosine-protein phosphatase non-receptor type 21 OS=Homo sapiens OX=9606 GN=PTPN21 PE=1 SV=2	1	1	1	1	1	1	0	0	0	0	1	0	0	1	1	0	0	0	0	1	0	0	1	1	0	0	0	0	1	0	0	0.8	0.8	0.8	133.28	1174	1174	1	3	1	-2	By MS/MS
Q16851	Q16851	10	10	10	UTP--glucose-1-phosphate uridylyltransferase	UGP2	sp|Q16851|UGPA_HUMAN UTP--glucose-1-phosphate uridylyltransferase OS=Homo sapiens OX=9606 GN=UGP2 PE=1 SV=5	1	10	10	10	3	3	4	0	0	0	9	10	9	3	3	4	0	0	0	9	10	9	3	3	4	0	0	0	9	10	9	2021-01-28	2021-01-28	2021-01-28	56.94	508	508	1	42	0	71.984	By matching
Q16881;Q9NNW7	Q16881	25;1	25;1	25;1	Thioredoxin reductase 1, cytoplasmic	TXNRD1	sp|Q16881|TRXR1_HUMAN Thioredoxin reductase 1, cytoplasmic OS=Homo sapiens OX=9606 GN=TXNRD1 PE=1 SV=3	2	25	25	25	10	10	12	0	1	1	23	24	24	10	10	12	0	1	1	23	24	24	10	10	12	0	1	1	23	24	24	47.1	47.1	47.1	70.905	649	649;524	1	142	0	323.31	By MS/MS
Q32MZ4	Q32MZ4	2	2	2	Leucine-rich repeat flightless-interacting protein 1	LRRFIP1	sp|Q32MZ4|LRRF1_HUMAN Leucine-rich repeat flightless-interacting protein 1 OS=Homo sapiens OX=9606 GN=LRRFIP1 PE=1 SV=2	1	2	2	2	0	0	0	0	0	0	2	2	2	0	0	0	0	0	0	2	2	2	0	0	0	0	0	0	2	2	2	2021-01-03	2021-01-03	2021-01-03	89.252	808	808	1	6	0.0012853	11.575
Q32P28	Q32P28	4	4	4	Prolyl 3-hydroxylase 1	LEPRE1	sp|Q32P28|P3H1_HUMAN Prolyl 3-hydroxylase 1 OS=Homo sapiens OX=9606 GN=P3H1 PE=1 SV=2	1	4	4	4	4	3	2	0	0	0	4	4	3	4	3	2	0	0	0	4	4	3	4	3	2	0	0	0	4	4	3	2021-07-06	2021-07-06	2021-07-06	83.393	736	736	1	20	0	25.148	By MS/MS
Q4LDE5	Q4LDE5	2	2	2	Sushi, von Willebrand factor type A, EGF and pentraxin domain-containing protein 1	SVEP1	sp|Q4LDE5|SVEP1_HUMAN Sushi, von Willebrand factor type A, EGF and pentraxin domain-containing protein 1 OS=Homo sapiens OX=9606 GN=SVEP1 PE=1 SV=3	1	2	2	2	1	1	1	0	0	0	2	2	2	1	1	1	0	0	0	2	2	2	1	1	1	0	0	0	2	2	2	0.7	0.7	0.7	390.17	3571	3571	1	9	0	12.226	By MS/MS
Q53FA7	Q53FA7	3	3	3	Quinone oxidoreductase PIG3	TP53I3	sp|Q53FA7|QORX_HUMAN Quinone oxidoreductase PIG3 OS=Homo sapiens OX=9606 GN=TP53I3 PE=1 SV=2	1	3	3	3	0	0	0	0	0	0	3	3	3	0	0	0	0	0	0	3	3	3	0	0	0	0	0	0	3	3	3	2021-02-14	2021-02-14	2021-02-14	35.536	332	332	1	9	0	18.105
Q5TZA2	Q5TZA2	1	1	1	Rootletin	CROCC	sp|Q5TZA2|CROCC_HUMAN Rootletin OS=Homo sapiens OX=9606 GN=CROCC PE=1 SV=1	1	1	1	1	0	1	0	0	0	0	1	1	1	0	1	0	0	0	0	1	1	1	0	1	0	0	0	0	1	1	1	0.4	0.4	0.4	228.52	2017	2017	1	5	0.0023697	5911-07-01
Q6EMK4	Q6EMK4	8	8	8	Vasorin	VASN	sp|Q6EMK4|VASN_HUMAN Vasorin OS=Homo sapiens OX=9606 GN=VASN PE=1 SV=1	1	8	8	8	6	8	8	1	1	1	7	8	8	6	8	8	1	1	1	7	8	8	6	8	8	1	1	1	7	8	8	2021-06-18	2021-06-18	2021-06-18	71.712	673	673	1	76	0	153.91	By MS/MS
Q6IBS0	Q6IBS0	3	3	3	Twinfilin-2	TWF2	sp|Q6IBS0|TWF2_HUMAN Twinfilin-2 OS=Homo sapiens OX=9606 GN=TWF2 PE=1 SV=2	1	3	3	3	0	0	0	0	0	0	3	3	3	0	0	0	0	0	0	3	3	3	0	0	0	0	0	0	3	3	3	2021-06-16	2021-06-16	2021-06-16	39.548	349	349	1	11	0	32.767
Q6NW40	Q6NW40	1	1	1	RGM domain family member B	RGMB	sp|Q6NW40|RGMB_HUMAN RGM domain family member B OS=Homo sapiens OX=9606 GN=RGMB PE=1 SV=3	1	1	1	1	1	1	1	0	0	0	1	1	1	1	1	1	0	0	0	1	1	1	1	1	1	0	0	0	1	1	1	2021-03-04	2021-03-04	2021-03-04	47.546	437	437	1	6	0.0064447	3255-06-01	By MS/MS
Q6NZI2	Q6NZI2	1	1	1	Polymerase I and transcript release factor	PTRF	sp|Q6NZI2|CAVN1_HUMAN Caveolae-associated protein 1 OS=Homo sapiens OX=9606 GN=CAVIN1 PE=1 SV=1	1	1	1	1	0	0	0	0	0	0	1	1	1	0	0	0	0	0	0	1	1	1	0	0	0	0	0	0	1	1	1	2021-06-04	2021-06-04	2021-06-04	43.476	390	390	1	5	0	16.115
Q6UVK1	Q6UVK1	18	18	18	Chondroitin sulfate proteoglycan 4	CSPG4	sp|Q6UVK1|CSPG4_HUMAN Chondroitin sulfate proteoglycan 4 OS=Homo sapiens OX=9606 GN=CSPG4 PE=1 SV=2	1	18	18	18	6	5	7	0	0	0	16	17	16	6	5	7	0	0	0	16	17	16	6	5	7	0	0	0	16	17	16	2021-01-13	2021-01-13	2021-01-13	250.53	2322	2322	1	68	0	139.37	By matching
Q6UX71	Q6UX71	1	1	1	Plexin domain-containing protein 2	PLXDC2	sp|Q6UX71|PXDC2_HUMAN Plexin domain-containing protein 2 OS=Homo sapiens OX=9606 GN=PLXDC2 PE=1 SV=1	1	1	1	1	1	1	1	0	0	0	1	0	1	1	1	1	0	0	0	1	0	1	1	1	1	0	0	0	1	0	1	2021-03-02	2021-03-02	2021-03-02	59.582	529	529	1	5	0.0033784	7157-06-01	By matching
Q6UXH9	Q6UXH9	4	4	4	Inactive serine protease PAMR1	PAMR1	sp|Q6UXH9|PAMR1_HUMAN Inactive serine protease PAMR1 OS=Homo sapiens OX=9606 GN=PAMR1 PE=1 SV=1	1	4	4	4	1	1	0	0	0	0	4	3	4	1	1	0	0	0	0	4	3	4	1	1	0	0	0	0	4	3	4	2021-06-07	2021-06-07	2021-06-07	80.198	720	720	1	14	0	24.193	By matching
Q6YHK3	Q6YHK3	5	5	5	CD109 antigen	CD109	sp|Q6YHK3|CD109_HUMAN CD109 antigen OS=Homo sapiens OX=9606 GN=CD109 PE=1 SV=2	1	5	5	5	0	2	2	0	0	0	4	5	5	0	2	2	0	0	0	4	5	5	0	2	2	0	0	0	4	5	5	2021-05-05	2021-05-05	2021-05-05	161.69	1445	1445	1	21	0	32.539
Q70YC5	Q70YC5	1	1	1	Protein ZNF365	ZNF365	sp|Q70YC5|ZN365_HUMAN Protein ZNF365 OS=Homo sapiens OX=9606 GN=ZNF365 PE=1 SV=3	1	1	1	1	0	0	0	1	0	1	0	0	0	0	0	0	1	0	1	0	0	0	0	0	0	1	0	1	0	0	0	2021-05-02	2021-05-02	2021-05-02	46.542	407	407	1	2	1	-2
Q76M96	Q76M96	15	15	15	Coiled-coil domain-containing protein 80	CCDC80	sp|Q76M96|CCD80_HUMAN Coiled-coil domain-containing protein 80 OS=Homo sapiens OX=9606 GN=CCDC80 PE=1 SV=1	1	15	15	15	13	12	13	1	1	0	11	13	14	13	12	13	1	1	0	11	13	14	13	12	13	1	1	0	11	13	14	2021-08-18	2021-08-18	2021-08-18	108.17	950	950	1	85	0	108.8	By MS/MS
Q7KZF4	Q7KZF4	8	8	8	Staphylococcal nuclease domain-containing protein 1	SND1	sp|Q7KZF4|SND1_HUMAN Staphylococcal nuclease domain-containing protein 1 OS=Homo sapiens OX=9606 GN=SND1 PE=1 SV=1	1	8	8	8	0	2	0	0	0	0	8	7	8	0	2	0	0	0	0	8	7	8	0	2	0	0	0	0	8	7	8	2021-04-11	2021-04-11	2021-04-11	102	910	910	1	25	0	48.049
Q7L2H7	Q7L2H7	4	4	4	Eukaryotic translation initiation factor 3 subunit M	EIF3M	sp|Q7L2H7|EIF3M_HUMAN Eukaryotic translation initiation factor 3 subunit M OS=Homo sapiens OX=9606 GN=EIF3M PE=1 SV=1	1	4	4	4	0	0	0	1	1	1	4	4	3	0	0	0	1	1	1	4	4	3	0	0	0	1	1	1	4	4	3	2021-05-15	2021-05-15	2021-05-15	42.502	374	374	1	14	0	23.175
Q7Z304	Q7Z304	1	1	1	MAM domain-containing protein 2	MAMDC2	sp|Q7Z304|MAMC2_HUMAN MAM domain-containing protein 2 OS=Homo sapiens OX=9606 GN=MAMDC2 PE=1 SV=3	1	1	1	1	1	1	1	0	0	0	0	1	0	1	1	1	0	0	0	0	1	0	1	1	1	0	0	0	0	1	0	2021-05-01	2021-05-01	2021-05-01	77.555	686	686	1	4	0.0065217	4122-06-01	By MS/MS
Q7Z406	Q7Z406	6	1	1	Myosin-14	MYH14	sp|Q7Z406|MYH14_HUMAN Myosin-14 OS=Homo sapiens OX=9606 GN=MYH14 PE=1 SV=2	1	6	1	1	2	1	1	0	0	1	6	6	6	1	0	0	0	0	0	1	1	1	1	0	0	0	0	0	1	1	1	2021-02-03	0.6	0.6	227.87	1995	1995	1	4	0.0023392	7.253	By matching
Q7Z4T9	Q7Z4T9	1	1	1	Protein MAATS1	MAATS1	sp|Q7Z4T9|CFA91_HUMAN Cilia- and flagella-associated protein 91 OS=Homo sapiens OX=9606 GN=CFAP91 PE=1 SV=3	1	1	1	1	0	1	0	0	0	0	1	1	1	0	1	0	0	0	0	1	1	1	0	1	0	0	0	0	1	1	1	1	1	1	89.954	767	767	1	4	1	-2
Q7Z7G0	Q7Z7G0	8	8	8	Target of Nesh-SH3	ABI3BP	sp|Q7Z7G0|TARSH_HUMAN Target of Nesh-SH3 OS=Homo sapiens OX=9606 GN=ABI3BP PE=1 SV=1	1	8	8	8	7	8	4	1	1	0	0	0	0	7	8	4	1	1	0	0	0	0	7	8	4	1	1	0	0	0	0	12	12	12	118.64	1075	1075	1	24	0	50.835	By MS/MS
Q86UP2	Q86UP2	8	8	8	Kinectin	KTN1	sp|Q86UP2|KTN1_HUMAN Kinectin OS=Homo sapiens OX=9606 GN=KTN1 PE=1 SV=1	1	8	8	8	1	0	1	0	0	0	6	6	6	1	0	1	0	0	0	6	6	6	1	0	1	0	0	0	6	6	6	2021-01-08	2021-01-08	2021-01-08	156.27	1357	1357	1	20	0	49.452	By matching
Q86V81	Q86V81	2	2	2	THO complex subunit 4	ALYREF	sp|Q86V81|THOC4_HUMAN THO complex subunit 4 OS=Homo sapiens OX=9606 GN=ALYREF PE=1 SV=3	1	2	2	2	0	0	0	0	0	0	2	2	2	0	0	0	0	0	0	2	2	2	0	0	0	0	0	0	2	2	2	2021-01-10	2021-01-10	2021-01-10	26.888	257	257	1	8	0	25.271
Q86Y82	Q86Y82	1	1	1	Syntaxin-12	STX12	sp|Q86Y82|STX12_HUMAN Syntaxin-12 OS=Homo sapiens OX=9606 GN=STX12 PE=1 SV=1	1	1	1	1	0	0	0	0	0	0	1	1	1	0	0	0	0	0	0	1	1	1	0	0	0	0	0	0	1	1	1	2021-04-05	2021-04-05	2021-04-05	31.642	276	276	1	3	0.0033632	6346-06-01
Q86YF9	Q86YF9	1	1	1	Zinc finger protein DZIP1	DZIP1	sp|Q86YF9|DZIP1_HUMAN Zinc finger protein DZIP1 OS=Homo sapiens OX=9606 GN=DZIP1 PE=1 SV=1	1	1	1	1	0	0	0	0	0	0	1	1	0	0	0	0	0	0	0	1	1	0	0	0	0	0	0	0	1	1	0	0.8	0.8	0.8	98.663	867	867	1	2	1	-2
Q8IUX7;Q8N436	Q8IUX7	7;1	7;1	7;1	Adipocyte enhancer-binding protein 1	AEBP1	sp|Q8IUX7|AEBP1_HUMAN Adipocyte enhancer-binding protein 1 OS=Homo sapiens OX=9606 GN=AEBP1 PE=1 SV=1	2	7	7	7	3	2	2	0	0	0	5	5	7	3	2	2	0	0	0	5	5	7	3	2	2	0	0	0	5	5	7	2021-04-08	2021-04-08	2021-04-08	130.93	1158	1158;756	1	27	0	48.318	By MS/MS
Q8N163	Q8N163	1	1	1	Cell cycle and apoptosis regulator protein 2	CCAR2	sp|Q8N163|CCAR2_HUMAN Cell cycle and apoptosis regulator protein 2 OS=Homo sapiens OX=9606 GN=CCAR2 PE=1 SV=2	1	1	1	1	0	0	0	0	0	0	1	1	1	0	0	0	0	0	0	1	1	1	0	0	0	0	0	0	1	1	1	2021-05-01	2021-05-01	2021-05-01	102.9	923	923	1	3	0.0085288	2513-06-01
Q8N2S1	Q8N2S1	1	1	1	Latent-transforming growth factor beta-binding protein 4	LTBP4	sp|Q8N2S1|LTBP4_HUMAN Latent-transforming growth factor beta-binding protein 4 OS=Homo sapiens OX=9606 GN=LTBP4 PE=1 SV=2	1	1	1	1	0	0	0	0	0	0	0	1	1	0	0	0	0	0	0	0	1	1	0	0	0	0	0	0	0	1	1	0.9	0.9	0.9	173.43	1624	1624	1	2	0.0033822	7249-06-01
Q8N3K9	Q8N3K9	1	1	1	Cardiomyopathy-associated protein 5	CMYA5	sp|Q8N3K9|CMYA5_HUMAN Cardiomyopathy-associated protein 5 OS=Homo sapiens OX=9606 GN=CMYA5 PE=1 SV=3	1	1	1	1	0	0	0	0	0	0	0	1	1	0	0	0	0	0	0	0	1	1	0	0	0	0	0	0	0	1	1	0.3	0.3	0.3	449.21	4069	4069	1	2	0.0064378	3216-06-01
Q8N474	Q8N474	4	4	4	Secreted frizzled-related protein 1	SFRP1	sp|Q8N474|SFRP1_HUMAN Secreted frizzled-related protein 1 OS=Homo sapiens OX=9606 GN=SFRP1 PE=1 SV=1	1	4	4	4	0	0	0	0	0	0	4	4	3	0	0	0	0	0	0	4	4	3	0	0	0	0	0	0	4	4	3	2021-07-20	2021-07-20	2021-07-20	35.385	314	314	1	11	0	27.374
Q8N539	Q8N539	1	1	1	Fibrinogen C domain-containing protein 1	FIBCD1	sp|Q8N539|FBCD1_HUMAN Fibrinogen C domain-containing protein 1 OS=Homo sapiens OX=9606 GN=FIBCD1 PE=1 SV=2	1	1	1	1	1	0	0	0	0	0	1	1	1	1	0	0	0	0	0	1	1	1	1	0	0	0	0	0	1	1	1	2021-05-01	2021-05-01	2021-05-01	50.743	461	461	1	4	1	-2	By matching
Q8N7Q3	Q8N7Q3	1	1	1	Zinc finger protein 676	ZNF676	sp|Q8N7Q3|ZN676_HUMAN Zinc finger protein 676 OS=Homo sapiens OX=9606 GN=ZNF676 PE=2 SV=2	1	1	1	1	1	0	0	0	0	0	0	0	0	1	0	0	0	0	0	0	0	0	1	0	0	0	0	0	0	0	0	2021-04-04	2021-04-04	2021-04-04	67.624	588	588	1	1	0.0094937	2009-06-01	By MS/MS
Q8N8S7;Q9UI08	Q8N8S7	3;1	3;1	3;1	Protein enabled homolog	ENAH	sp|Q8N8S7|ENAH_HUMAN Protein enabled homolog OS=Homo sapiens OX=9606 GN=ENAH PE=1 SV=2	2	3	3	3	0	0	0	0	0	0	3	2	2	0	0	0	0	0	0	3	2	2	0	0	0	0	0	0	3	2	2	2021-08-05	2021-08-05	2021-08-05	66.509	591	591;416	1	7	0	17.212
Q8N8U9	Q8N8U9	2	2	2	BMP-binding endothelial regulator protein	BMPER	sp|Q8N8U9|BMPER_HUMAN BMP-binding endothelial regulator protein OS=Homo sapiens OX=9606 GN=BMPER PE=1 SV=3	1	2	2	2	0	0	0	0	0	1	2	2	2	0	0	0	0	0	1	2	2	2	0	0	0	0	0	1	2	2	2	2021-04-03	2021-04-03	2021-04-03	75.996	685	685	1	7	0	12.274
Q8NBJ4	Q8NBJ4	8	8	8	Golgi membrane protein 1	GOLM1	sp|Q8NBJ4|GOLM1_HUMAN Golgi membrane protein 1 OS=Homo sapiens OX=9606 GN=GOLM1 PE=1 SV=1	1	8	8	8	1	1	2	0	0	0	7	7	8	1	1	2	0	0	0	7	7	8	1	1	2	0	0	0	7	7	8	2021-07-24	2021-07-24	2021-07-24	45.333	401	401	1	31	0	54.254	By matching
Q8NBS9	Q8NBS9	8	8	8	Thioredoxin domain-containing protein 5	TXNDC5	sp|Q8NBS9|TXND5_HUMAN Thioredoxin domain-containing protein 5 OS=Homo sapiens OX=9606 GN=TXNDC5 PE=1 SV=2	1	8	8	8	4	3	3	0	0	0	7	8	7	4	3	3	0	0	0	7	8	7	4	3	3	0	0	0	7	8	7	2021-06-23	2021-06-23	2021-06-23	47.628	432	432	1	33	0	63.127	By MS/MS
Q8NC51	Q8NC51	10	10	10	Plasminogen activator inhibitor 1 RNA-binding protein	SERBP1	sp|Q8NC51|PAIRB_HUMAN Plasminogen activator inhibitor 1 RNA-binding protein OS=Homo sapiens OX=9606 GN=SERBP1 PE=1 SV=2	1	10	10	10	1	3	1	0	1	0	10	10	10	1	3	1	0	1	0	10	10	10	1	3	1	0	1	0	10	10	10	2021-02-26	2021-02-26	2021-02-26	44.965	408	408	1	42	0	66.142	By matching
Q8NDC0	Q8NDC0	1	1	1	MAPK-interacting and spindle-stabilizing protein-like	MAPK1IP1L	sp|Q8NDC0|MISSL_HUMAN MAPK-interacting and spindle-stabilizing protein-like OS=Homo sapiens OX=9606 GN=MAPK1IP1L PE=1 SV=4	1	1	1	1	1	0	0	0	0	0	1	0	1	1	0	0	0	0	0	1	0	1	1	0	0	0	0	0	1	0	1	2021-09-06	2021-09-06	2021-09-06	24.269	245	245	1	3	0.00246	10.156	By matching
Q8NHH1	Q8NHH1	1	1	1	Tubulin polyglutamylase TTLL11	TTLL11	sp|Q8NHH1|TTL11_HUMAN Tubulin polyglutamylase TTLL11 OS=Homo sapiens OX=9606 GN=TTLL11 PE=1 SV=2	1	1	1	1	0	0	0	1	0	0	0	0	0	0	0	0	1	0	0	0	0	0	0	0	0	1	0	0	0	0	0	2021-01-01	2021-01-01	2021-01-01	87.611	800	800	1	1	0.0033482	6.607
Q8TEA8	Q8TEA8	1	1	1	D-tyrosyl-tRNA(Tyr) deacylase 1	DTD1	sp|Q8TEA8|DTD1_HUMAN D-aminoacyl-tRNA deacylase 1 OS=Homo sapiens OX=9606 GN=DTD1 PE=1 SV=2	1	1	1	1	0	0	0	0	0	0	1	1	1	0	0	0	0	0	0	1	1	1	0	0	0	0	0	0	1	1	1	2021-09-12	2021-09-12	2021-09-12	23.423	209	209	1	3	0.002445	7026-09-01
Q9NP97;Q8TF09	Q9NP97;Q8TF09	1;1	1;1	1;1	Dynein light chain roadblock-type 1;Dynein light chain roadblock-type 2	DYNLRB1;DYNLRB2	sp|Q9NP97|DLRB1_HUMAN Dynein light chain roadblock-type 1 OS=Homo sapiens OX=9606 GN=DYNLRB1 PE=1 SV=3;sp|Q8TF09|DLRB2_HUMAN Dynein light chain roadblock-type 2 OS=Homo sapiens OX=9606 GN=DYNLRB2 PE=1 SV=1	2	1	1	1	0	0	0	0	0	0	1	1	0	0	0	0	0	0	0	1	1	0	0	0	0	0	0	0	1	1	0	2021-05-12	2021-05-12	2021-05-12	10.921	96	96;96	1	2	0.0034208	8324-06-01
Q8WUM4	Q8WUM4	3	3	3	Programmed cell death 6-interacting protein	PDCD6IP	sp|Q8WUM4|PDC6I_HUMAN Programmed cell death 6-interacting protein OS=Homo sapiens OX=9606 GN=PDCD6IP PE=1 SV=1	1	3	3	3	0	0	0	0	1	0	3	3	2	0	0	0	0	1	0	3	3	2	0	0	0	0	1	0	3	3	2	2021-06-04	2021-06-04	2021-06-04	96.022	868	868	1	9	0	19.41
Q8WX93	Q8WX93	2	2	2	Palladin	PALLD	sp|Q8WX93|PALLD_HUMAN Palladin OS=Homo sapiens OX=9606 GN=PALLD PE=1 SV=3	1	2	2	2	0	0	0	0	0	0	2	2	2	0	0	0	0	0	0	2	2	2	0	0	0	0	0	0	2	2	2	2021-05-01	2021-05-01	2021-05-01	150.56	1383	1383	1	7	0	11.897
Q8WXX5	Q8WXX5	1	1	1	DnaJ homolog subfamily C member 9	DNAJC9	sp|Q8WXX5|DNJC9_HUMAN DnaJ homolog subfamily C member 9 OS=Homo sapiens OX=9606 GN=DNAJC9 PE=1 SV=1	1	1	1	1	0	0	0	0	0	0	1	1	1	0	0	0	0	0	0	1	1	1	0	0	0	0	0	0	1	1	1	2021-07-07	2021-07-07	2021-07-07	29.909	260	260	1	3	0.0054825	4952-06-01
Q8WZ42	Q8WZ42	2	2	2	Titin	TTN	sp|Q8WZ42|TITIN_HUMAN Titin OS=Homo sapiens OX=9606 GN=TTN PE=1 SV=4	1	2	2	2	0	0	0	0	1	2	0	0	0	0	0	0	0	1	2	0	0	0	0	0	0	0	1	2	0	0	0	0.1	0.1	0.1	3816	34350	34350	1	3	0.0012531	11.008
Q92520	Q92520	3	3	3	Protein FAM3C	FAM3C	sp|Q92520|FAM3C_HUMAN Protein FAM3C OS=Homo sapiens OX=9606 GN=FAM3C PE=1 SV=1	1	3	3	3	0	0	0	1	1	0	2	2	2	0	0	0	1	1	0	2	2	2	0	0	0	1	1	0	2	2	2	15	15	15	24.68	227	227	1	8	0	16.527
Q92598;O95757	Q92598	7;1	6;0	6;0	Heat shock protein 105 kDa	HSPH1	sp|Q92598|HS105_HUMAN Heat shock protein 105 kDa OS=Homo sapiens OX=9606 GN=HSPH1 PE=1 SV=1	2	7	6	6	0	0	0	1	0	0	7	7	7	0	0	0	1	0	0	6	6	6	0	0	0	1	0	0	6	6	6	2021-04-10	2021-07-08	2021-07-08	96.864	858	858;839	1	22	0	40.802
Q92626	Q92626	42	42	42	Peroxidasin homolog	PXDN	sp|Q92626|PXDN_HUMAN Peroxidasin homolog OS=Homo sapiens OX=9606 GN=PXDN PE=1 SV=2	1	42	42	42	22	28	27	0	0	1	40	39	41	22	28	27	0	0	1	40	39	41	22	28	27	0	0	1	40	39	41	43.6	43.6	43.6	165.27	1479	1479	1	218	0	323.31	By MS/MS
Q92688;P39687	Q92688;P39687	4;2	4;2	4;2	Acidic leucine-rich nuclear phosphoprotein 32 family member B;Acidic leucine-rich nuclear phosphoprotein 32 family member A	ANP32B;ANP32A	sp|Q92688|AN32B_HUMAN Acidic leucine-rich nuclear phosphoprotein 32 family member B OS=Homo sapiens OX=9606 GN=ANP32B PE=1 SV=1;sp|P39687|AN32A_HUMAN Acidic leucine-rich nuclear phosphoprotein 32 family member A OS=Homo sapiens OX=9606 GN=ANP32A PE=1 SV=1	2	4	4	4	0	0	0	0	0	0	3	4	4	0	0	0	0	0	0	3	4	4	0	0	0	0	0	0	3	4	4	2021-01-21	2021-01-21	2021-01-21	28.787	251	251;249	1	14	0	28.624
Q92692	Q92692	1	1	1	Nectin-2	PVRL2	sp|Q92692|NECT2_HUMAN Nectin-2 OS=Homo sapiens OX=9606 GN=NECTIN2 PE=1 SV=1	1	1	1	1	0	1	0	0	0	0	1	1	1	0	1	0	0	0	0	1	1	1	0	1	0	0	0	0	1	1	1	2021-05-03	2021-05-03	2021-05-03	57.741	538	538	1	4	0.0044199	5533-06-01
Q92734	Q92734	2	2	2	Protein TFG	TFG	sp|Q92734|TFG_HUMAN Protein TFG OS=Homo sapiens OX=9606 GN=TFG PE=1 SV=2	1	2	2	2	0	0	0	0	0	0	2	1	2	0	0	0	0	0	0	2	1	2	0	0	0	0	0	0	2	1	2	2021-08-10	2021-08-10	2021-08-10	43.447	400	400	1	5	0	20.58
Q92743	Q92743	12	12	12	Serine protease HTRA1	HTRA1	sp|Q92743|HTRA1_HUMAN Serine protease HTRA1 OS=Homo sapiens OX=9606 GN=HTRA1 PE=1 SV=1	1	12	12	12	6	9	7	1	1	0	9	10	10	6	9	7	1	1	0	9	10	10	6	9	7	1	1	0	9	10	10	44.4	44.4	44.4	51.286	480	480	1	56	0	74.262	By MS/MS
Q92820	Q92820	8	8	8	Gamma-glutamyl hydrolase	GGH	sp|Q92820|GGH_HUMAN Gamma-glutamyl hydrolase OS=Homo sapiens OX=9606 GN=GGH PE=1 SV=2	1	8	8	8	6	5	3	0	0	0	8	7	8	6	5	3	0	0	0	8	7	8	6	5	3	0	0	0	8	7	8	2021-06-29	2021-06-29	2021-06-29	35.964	318	318	1	46	0	72.87	By MS/MS
Q92945	Q92945	3	2	2	Far upstream element-binding protein 2	KHSRP	sp|Q92945|FUBP2_HUMAN Far upstream element-binding protein 2 OS=Homo sapiens OX=9606 GN=KHSRP PE=1 SV=4	1	3	2	2	0	0	0	0	0	0	3	3	3	0	0	0	0	0	0	2	2	2	0	0	0	0	0	0	2	2	2	2021-09-04	3	3	73.114	711	711	1	6	0	12.336
Q93045	Q93045	2	1	1	Stathmin-2	STMN2	sp|Q93045|STMN2_HUMAN Stathmin-2 OS=Homo sapiens OX=9606 GN=STMN2 PE=1 SV=3	1	2	1	1	0	0	0	0	0	0	2	2	2	0	0	0	0	0	0	1	1	1	0	0	0	0	0	0	1	1	1	2021-06-10	2021-06-05	2021-06-05	20.828	179	179	1	3	0.0085106	6.235
Q93052	Q93052	1	1	1	Lipoma-preferred partner	LPP	sp|Q93052|LPP_HUMAN Lipoma-preferred partner OS=Homo sapiens OX=9606 GN=LPP PE=1 SV=1	1	1	1	1	0	0	0	0	0	0	1	1	1	0	0	0	0	0	0	1	1	1	0	0	0	0	0	0	1	1	1	2021-08-03	2021-08-03	2021-08-03	65.746	612	612	1	3	0	16.64
Q93063	Q93063	4	4	4	Exostosin-2	EXT2	sp|Q93063|EXT2_HUMAN Exostosin-2 OS=Homo sapiens OX=9606 GN=EXT2 PE=1 SV=1	1	4	4	4	3	1	2	0	0	0	4	4	4	3	1	2	0	0	0	4	4	4	3	1	2	0	0	0	4	4	4	2021-01-09	2021-01-09	2021-01-09	82.254	718	718	1	24	0	30.009	By MS/MS
Q969H8	Q969H8	4	4	4	Myeloid-derived growth factor	MYDGF	sp|Q969H8|MYDGF_HUMAN Myeloid-derived growth factor OS=Homo sapiens OX=9606 GN=MYDGF PE=1 SV=1	1	4	4	4	4	3	4	0	0	0	3	4	4	4	3	4	0	0	0	3	4	4	4	3	4	0	0	0	3	4	4	2021-02-27	2021-02-27	2021-02-27	18.795	173	173	1	24	0	30.623	By MS/MS
Q96A72;P61326	Q96A72;P61326	3;2	3;2	3;2	Protein mago nashi homolog 2;Protein mago nashi homolog	MAGOHB;MAGOH	sp|Q96A72|MGN2_HUMAN Protein mago nashi homolog 2 OS=Homo sapiens OX=9606 GN=MAGOHB PE=1 SV=1;sp|P61326|MGN_HUMAN Protein mago nashi homolog OS=Homo sapiens OX=9606 GN=MAGOH PE=1 SV=1	2	3	3	3	0	0	0	0	0	0	2	3	2	0	0	0	0	0	0	2	3	2	0	0	0	0	0	0	2	3	2	2021-03-20	2021-03-20	2021-03-20	17.276	148	148;146	1	7	0	19.626
Q96AE4;Q96I24	Q96AE4	6;1	6;1	5;1	Far upstream element-binding protein 1	FUBP1	sp|Q96AE4|FUBP1_HUMAN Far upstream element-binding protein 1 OS=Homo sapiens OX=9606 GN=FUBP1 PE=1 SV=3	2	6	6	5	0	0	0	0	0	0	5	6	5	0	0	0	0	0	0	5	6	5	0	0	0	0	0	0	4	5	4	2021-03-09	2021-03-09	2021-02-08	67.56	644	644;572	1	16	0	35.375
Q96AY3	Q96AY3	9	9	9	Peptidyl-prolyl cis-trans isomerase FKBP10	FKBP10	sp|Q96AY3|FKB10_HUMAN Peptidyl-prolyl cis-trans isomerase FKBP10 OS=Homo sapiens OX=9606 GN=FKBP10 PE=1 SV=1	1	9	9	9	5	5	4	0	0	0	7	7	9	5	5	4	0	0	0	7	7	9	5	5	4	0	0	0	7	7	9	2021-06-21	2021-06-21	2021-06-21	64.244	582	582	1	37	0	72.279	By MS/MS
Q96C12	Q96C12	1	1	1	Armadillo repeat-containing protein 5	ARMC5	sp|Q96C12|ARMC5_HUMAN Armadillo repeat-containing protein 5 OS=Homo sapiens OX=9606 GN=ARMC5 PE=1 SV=2	1	1	1	1	1	1	1	0	0	0	1	1	1	1	1	1	0	0	0	1	1	1	1	1	1	0	0	0	1	1	1	0.9	0.9	0.9	97.68	935	935	1	8	0.0095037	2019-06-01	By MS/MS
Q96C90	Q96C90	3	3	3	Protein phosphatase 1 regulatory subunit 14B	PPP1R14B	sp|Q96C90|PP14B_HUMAN Protein phosphatase 1 regulatory subunit 14B OS=Homo sapiens OX=9606 GN=PPP1R14B PE=1 SV=3	1	3	3	3	0	0	0	0	0	1	3	3	3	0	0	0	0	0	1	3	3	3	0	0	0	0	0	1	3	3	3	39.5	39.5	39.5	15.911	147	147	1	13	0	24.826
Q96CG8	Q96CG8	6	6	6	Collagen triple helix repeat-containing protein 1	CTHRC1	sp|Q96CG8|CTHR1_HUMAN Collagen triple helix repeat-containing protein 1 OS=Homo sapiens OX=9606 GN=CTHRC1 PE=1 SV=1	1	6	6	6	5	3	1	1	2	1	6	6	6	5	3	1	1	2	1	6	6	6	5	3	1	1	2	1	6	6	6	38.3	38.3	38.3	26.224	243	243	1	37	0	94.192	By MS/MS
Q96CT7	Q96CT7	3	3	3	Coiled-coil domain-containing protein 124	CCDC124	sp|Q96CT7|CC124_HUMAN Coiled-coil domain-containing protein 124 OS=Homo sapiens OX=9606 GN=CCDC124 PE=1 SV=1	1	3	3	3	0	0	0	1	0	0	3	3	2	0	0	0	1	0	0	3	3	2	0	0	0	1	0	0	3	3	2	2021-05-21	2021-05-21	2021-05-21	25.835	223	223	1	9	0	19.703
Q96D15	Q96D15	10	10	10	Reticulocalbin-3	RCN3	sp|Q96D15|RCN3_HUMAN Reticulocalbin-3 OS=Homo sapiens OX=9606 GN=RCN3 PE=1 SV=1	1	10	10	10	4	8	8	0	1	1	8	9	9	4	8	8	0	1	1	8	9	9	4	8	8	0	1	1	8	9	9	54	54	54	37.493	328	328	1	59	0	72.218	By MS/MS
Q96FQ6	Q96FQ6	2	2	2	Protein S100-A16	S100A16	sp|Q96FQ6|S10AG_HUMAN Protein S100-A16 OS=Homo sapiens OX=9606 GN=S100A16 PE=1 SV=1	1	2	2	2	1	1	1	0	0	0	2	2	2	1	1	1	0	0	0	2	2	2	1	1	1	0	0	0	2	2	2	2021-03-22	2021-03-22	2021-03-22	11.801	103	103	1	12	0	15.131	By matching
Q96FW1	Q96FW1	5	5	5	Ubiquitin thioesterase OTUB1	OTUB1	sp|Q96FW1|OTUB1_HUMAN Ubiquitin thioesterase OTUB1 OS=Homo sapiens OX=9606 GN=OTUB1 PE=1 SV=2	1	5	5	5	1	0	0	0	0	0	4	5	5	1	0	0	0	0	0	4	5	5	1	0	0	0	0	0	4	5	5	2021-07-24	2021-07-24	2021-07-24	31.284	271	271	1	18	0	31.518	By matching
Q96G03	Q96G03	3	3	3	Phosphoglucomutase-2	PGM2	sp|Q96G03|PGM2_HUMAN Phosphoglucomutase-2 OS=Homo sapiens OX=9606 GN=PGM2 PE=1 SV=4	1	3	3	3	0	0	0	0	0	0	2	2	1	0	0	0	0	0	0	2	2	1	0	0	0	0	0	0	2	2	1	2021-01-05	2021-01-05	2021-01-05	68.283	612	612	1	6	0	16.835
Q96HC4	Q96HC4	7	7	7	PDZ and LIM domain protein 5	PDLIM5	sp|Q96HC4|PDLI5_HUMAN PDZ and LIM domain protein 5 OS=Homo sapiens OX=9606 GN=PDLIM5 PE=1 SV=5	1	7	7	7	1	1	2	0	0	0	7	7	7	1	1	2	0	0	0	7	7	7	1	1	2	0	0	0	7	7	7	2021-05-18	2021-05-18	2021-05-18	63.944	596	596	1	25	0	52.933	By matching
Q96KP4	Q96KP4	5	5	5	Cytosolic non-specific dipeptidase	CNDP2	sp|Q96KP4|CNDP2_HUMAN Cytosolic non-specific dipeptidase OS=Homo sapiens OX=9606 GN=CNDP2 PE=1 SV=2	1	5	5	5	0	0	0	0	0	0	4	5	5	0	0	0	0	0	0	4	5	5	0	0	0	0	0	0	4	5	5	2021-02-16	2021-02-16	2021-02-16	52.878	475	475	1	16	0	30.709
Q96L96	Q96L96	2	2	2	Alpha-protein kinase 3	ALPK3	sp|Q96L96|ALPK3_HUMAN Alpha-protein kinase 3 OS=Homo sapiens OX=9606 GN=ALPK3 PE=1 SV=2	1	2	2	2	0	0	0	0	0	0	2	1	1	0	0	0	0	0	0	2	1	1	0	0	0	0	0	0	2	1	1	2021-06-01	2021-06-01	2021-06-01	201.27	1907	1907	1	4	0.0024845	10.764
Q96PD2	Q96PD2	3	3	3	Discoidin, CUB and LCCL domain-containing protein 2	DCBLD2	sp|Q96PD2|DCBD2_HUMAN Discoidin, CUB and LCCL domain-containing protein 2 OS=Homo sapiens OX=9606 GN=DCBLD2 PE=1 SV=1	1	3	3	3	0	0	0	0	1	0	2	3	2	0	0	0	0	1	0	2	3	2	0	0	0	0	1	0	2	3	2	2021-05-05	2021-05-05	2021-05-05	85.034	775	775	1	8	0	18.325
Q96QK1	Q96QK1	4	4	4	Vacuolar protein sorting-associated protein 35	VPS35	sp|Q96QK1|VPS35_HUMAN Vacuolar protein sorting-associated protein 35 OS=Homo sapiens OX=9606 GN=VPS35 PE=1 SV=2	1	4	4	4	0	0	0	0	0	0	4	4	4	0	0	0	0	0	0	4	4	4	0	0	0	0	0	0	4	4	4	2021-08-06	2021-08-06	2021-08-06	91.706	796	796	1	12	0	23.531
Q96TA1	Q96TA1	4	4	4	Niban-like protein 1	FAM129B	sp|Q96TA1|NIBA2_HUMAN Protein Niban 2 OS=Homo sapiens OX=9606 GN=NIBAN2 PE=1 SV=3	1	4	4	4	0	1	1	0	0	0	3	2	3	0	1	1	0	0	0	3	2	3	0	1	1	0	0	0	3	2	3	2021-01-09	2021-01-09	2021-01-09	84.137	746	746	1	10	0	26.758
Q99426	Q99426	1	1	1	Tubulin-folding cofactor B	TBCB	sp|Q99426|TBCB_HUMAN Tubulin-folding cofactor B OS=Homo sapiens OX=9606 GN=TBCB PE=1 SV=2	1	1	1	1	0	0	0	0	0	0	1	1	1	0	0	0	0	0	0	1	1	1	0	0	0	0	0	0	1	1	1	2021-04-07	2021-04-07	2021-04-07	27.325	244	244	1	4	0.0023202	7.0953
Q99439	Q99439	5	5	4	Calponin-2	CNN2	sp|Q99439|CNN2_HUMAN Calponin-2 OS=Homo sapiens OX=9606 GN=CNN2 PE=1 SV=4	1	5	5	4	0	0	0	0	0	0	5	5	5	0	0	0	0	0	0	5	5	5	0	0	0	0	0	0	4	4	4	2021-04-21	2021-04-21	2021-08-17	33.697	309	309	1	18	0	46.452
Q99471	Q99471	1	1	1	Prefoldin subunit 5	PFDN5	sp|Q99471|PFD5_HUMAN Prefoldin subunit 5 OS=Homo sapiens OX=9606 GN=PFDN5 PE=1 SV=2	1	1	1	1	0	0	0	0	0	0	1	1	1	0	0	0	0	0	0	1	1	1	0	0	0	0	0	0	1	1	1	2021-07-09	2021-07-09	2021-07-09	17.328	154	154	1	3	0.0034325	9264-06-01
Q99497	Q99497	7	7	7	Protein deglycase DJ-1	PARK7	sp|Q99497|PARK7_HUMAN Parkinson disease protein 7 OS=Homo sapiens OX=9606 GN=PARK7 PE=1 SV=2	1	7	7	7	4	2	2	0	0	0	5	7	7	4	2	2	0	0	0	5	7	7	4	2	2	0	0	0	5	7	7	42.3	42.3	42.3	19.891	189	189	1	33	0	67.259	By MS/MS
Q99536	Q99536	6	6	6	Synaptic vesicle membrane protein VAT-1 homolog	VAT1	sp|Q99536|VAT1_HUMAN Synaptic vesicle membrane protein VAT-1 homolog OS=Homo sapiens OX=9606 GN=VAT1 PE=1 SV=2	1	6	6	6	0	1	0	0	0	0	6	5	5	0	1	0	0	0	0	6	5	5	0	1	0	0	0	0	6	5	5	2021-08-28	2021-08-28	2021-08-28	41.92	393	393	1	19	0	53.406
Q99584	Q99584	3	3	3	Protein S100-A13	S100A13	sp|Q99584|S10AD_HUMAN Protein S100-A13 OS=Homo sapiens OX=9606 GN=S100A13 PE=1 SV=1	1	3	3	3	1	1	0	0	0	0	3	3	3	1	1	0	0	0	0	3	3	3	1	1	0	0	0	0	3	3	3	32.7	32.7	32.7	11.471	98	98	1	13	0	19.636	By matching
Q99715	Q99715	77	77	77	Collagen alpha-1(XII) chain	COL12A1	sp|Q99715|COCA1_HUMAN Collagen alpha-1(XII) chain OS=Homo sapiens OX=9606 GN=COL12A1 PE=1 SV=2	1	77	77	77	44	42	46	9	8	13	66	70	69	44	42	46	9	8	13	66	70	69	44	42	46	9	8	13	66	70	69	32.7	32.7	32.7	333.14	3063	3063	1	457	0	323.31	By MS/MS
Q99729	Q99729	5	5	5	Heterogeneous nuclear ribonucleoprotein A/B	HNRNPAB	sp|Q99729|ROAA_HUMAN Heterogeneous nuclear ribonucleoprotein A/B OS=Homo sapiens OX=9606 GN=HNRNPAB PE=1 SV=2	1	5	5	5	1	1	1	1	1	1	5	5	5	1	1	1	1	1	1	5	5	5	1	1	1	1	1	1	5	5	5	2021-01-18	2021-01-18	2021-01-18	36.224	332	332	1	21	0	28.755	By MS/MS
Q99832	Q99832	2	2	2	T-complex protein 1 subunit eta	CCT7	sp|Q99832|TCPH_HUMAN T-complex protein 1 subunit eta OS=Homo sapiens OX=9606 GN=CCT7 PE=1 SV=2	1	2	2	2	0	0	0	0	0	0	1	2	1	0	0	0	0	0	0	1	2	1	0	0	0	0	0	0	1	2	1	2021-04-04	2021-04-04	2021-04-04	59.366	543	543	1	6	0	13.285
Q99873	Q99873	6	6	6	Protein arginine N-methyltransferase 1	PRMT1	sp|Q99873|ANM1_HUMAN Protein arginine N-methyltransferase 1 OS=Homo sapiens OX=9606 GN=PRMT1 PE=1 SV=3	1	6	6	6	0	0	0	0	0	0	6	5	6	0	0	0	0	0	0	6	5	6	0	0	0	0	0	0	6	5	6	2021-08-21	2021-08-21	2021-08-21	42.461	371	371	1	17	0	41.939
Q99969	Q99969	3	3	3	Retinoic acid receptor responder protein 2	RARRES2	sp|Q99969|RARR2_HUMAN Retinoic acid receptor responder protein 2 OS=Homo sapiens OX=9606 GN=RARRES2 PE=1 SV=1	1	3	3	3	2	1	2	0	0	0	2	2	3	2	1	2	0	0	0	2	2	3	2	1	2	0	0	0	2	2	3	2021-03-31	2021-03-31	2021-03-31	18.617	163	163	1	14	0	18.75	By MS/MS
Q9BR76	Q9BR76	2	2	2	Coronin-1B	CORO1B	sp|Q9BR76|COR1B_HUMAN Coronin-1B OS=Homo sapiens OX=9606 GN=CORO1B PE=1 SV=1	1	2	2	2	0	0	0	0	0	0	1	1	0	0	0	0	0	0	0	1	1	0	0	0	0	0	0	0	1	1	0	2021-02-08	2021-02-08	2021-02-08	54.234	489	489	1	2	0.0012723	11.432
Q9BRA2	Q9BRA2	5	5	5	Thioredoxin domain-containing protein 17	TXNDC17	sp|Q9BRA2|TXD17_HUMAN Thioredoxin domain-containing protein 17 OS=Homo sapiens OX=9606 GN=TXNDC17 PE=1 SV=1	1	5	5	5	2	1	0	0	0	0	5	5	5	2	1	0	0	0	0	5	5	5	2	1	0	0	0	0	5	5	5	54.5	54.5	54.5	13.941	123	123	1	30	0	43.722	By MS/MS
Q9BRF8	Q9BRF8	2	2	2	Serine/threonine-protein phosphatase CPPED1	CPPED1	sp|Q9BRF8|CPPED_HUMAN Serine/threonine-protein phosphatase CPPED1 OS=Homo sapiens OX=9606 GN=CPPED1 PE=1 SV=3	1	2	2	2	0	0	0	0	0	0	2	2	2	0	0	0	0	0	0	2	2	2	0	0	0	0	0	0	2	2	2	2021-08-10	2021-08-10	2021-08-10	35.548	314	314	1	6	0	13.759
Q9BRK3	Q9BRK3	6	6	6	Matrix-remodeling-associated protein 8	MXRA8	sp|Q9BRK3|MXRA8_HUMAN Matrix remodeling-associated protein 8 OS=Homo sapiens OX=9606 GN=MXRA8 PE=1 SV=1	1	6	6	6	3	4	3	0	0	0	5	5	5	3	4	3	0	0	0	5	5	5	3	4	3	0	0	0	5	5	5	2021-03-18	2021-03-18	2021-03-18	49.131	442	442	1	28	0	42.058	By MS/MS
Q9BRK5	Q9BRK5	10	10	10	45 kDa calcium-binding protein	SDF4	sp|Q9BRK5|CAB45_HUMAN 45 kDa calcium-binding protein OS=Homo sapiens OX=9606 GN=SDF4 PE=1 SV=1	1	10	10	10	6	8	8	0	0	0	10	9	10	6	8	8	0	0	0	10	9	10	6	8	8	0	0	0	10	9	10	38.4	38.4	38.4	41.806	362	362	1	60	0	103.4	By MS/MS
Q9BS26	Q9BS26	2	2	2	Endoplasmic reticulum resident protein 44	ERP44	sp|Q9BS26|ERP44_HUMAN Endoplasmic reticulum resident protein 44 OS=Homo sapiens OX=9606 GN=ERP44 PE=1 SV=1	1	2	2	2	0	2	0	0	0	0	1	2	2	0	2	0	0	0	0	1	2	2	0	2	0	0	0	0	1	2	2	2021-01-08	2021-01-08	2021-01-08	46.971	406	406	1	7	0	14.233
Q9BSJ8	Q9BSJ8	4	4	4	Extended synaptotagmin-1	ESYT1	sp|Q9BSJ8|ESYT1_HUMAN Extended synaptotagmin-1 OS=Homo sapiens OX=9606 GN=ESYT1 PE=1 SV=1	1	4	4	4	0	0	1	0	0	0	4	4	3	0	0	1	0	0	0	4	4	3	0	0	1	0	0	0	4	4	3	2021-08-04	2021-08-04	2021-08-04	122.85	1104	1104	1	12	0	27.401
Q9BTY2	Q9BTY2	4	4	4	Plasma alpha-L-fucosidase	FUCA2	sp|Q9BTY2|FUCO2_HUMAN Plasma alpha-L-fucosidase OS=Homo sapiens OX=9606 GN=FUCA2 PE=1 SV=2	1	4	4	4	1	2	1	0	0	0	4	4	4	1	2	1	0	0	0	4	4	4	1	2	1	0	0	0	4	4	4	9	9	9	54.066	467	467	1	18	0	23.125	By MS/MS
Q9BUD6	Q9BUD6	11	11	11	Spondin-2	SPON2	sp|Q9BUD6|SPON2_HUMAN Spondin-2 OS=Homo sapiens OX=9606 GN=SPON2 PE=1 SV=3	1	11	11	11	4	7	6	0	0	0	10	10	10	4	7	6	0	0	0	10	10	10	4	7	6	0	0	0	10	10	10	42	42	42	35.846	331	331	1	70	0	163.32	By MS/MS
Q9BWD1	Q9BWD1	2	2	2	Acetyl-CoA acetyltransferase, cytosolic	ACAT2	sp|Q9BWD1|THIC_HUMAN Acetyl-CoA acetyltransferase, cytosolic OS=Homo sapiens OX=9606 GN=ACAT2 PE=1 SV=2	1	2	2	2	0	0	0	0	0	0	2	2	2	0	0	0	0	0	0	2	2	2	0	0	0	0	0	0	2	2	2	2021-06-09	2021-06-09	2021-06-09	41.35	397	397	1	6	0	15.786
Q9BWS9	Q9BWS9	2	2	2	Chitinase domain-containing protein 1	CHID1	sp|Q9BWS9|CHID1_HUMAN Chitinase domain-containing protein 1 OS=Homo sapiens OX=9606 GN=CHID1 PE=1 SV=1	1	2	2	2	0	2	1	0	0	0	2	2	2	0	2	1	0	0	0	2	2	2	0	2	1	0	0	0	2	2	2	2021-06-05	2021-06-05	2021-06-05	44.94	393	393	1	9	0	16.668
Q9BYM8	Q9BYM8	1	1	1	RanBP-type and C3HC4-type zinc finger-containing protein 1	RBCK1	sp|Q9BYM8|HOIL1_HUMAN RanBP-type and C3HC4-type zinc finger-containing protein 1 OS=Homo sapiens OX=9606 GN=RBCK1 PE=1 SV=2	1	1	1	1	0	0	0	0	0	0	1	0	1	0	0	0	0	0	0	1	0	1	0	0	0	0	0	0	1	0	1	2021-04-02	2021-04-02	2021-04-02	57.571	510	510	1	2	0.003386	7252-06-01
Q9BYT8	Q9BYT8	2	2	2	Neurolysin, mitochondrial	NLN	sp|Q9BYT8|NEUL_HUMAN Neurolysin, mitochondrial OS=Homo sapiens OX=9606 GN=NLN PE=1 SV=1	1	2	2	2	0	0	0	0	0	0	2	2	2	0	0	0	0	0	0	2	2	2	0	0	0	0	0	0	2	2	2	4	4	4	80.651	704	704	1	6	0	12.389
Q9BZM5;Q6H3X3;Q5VY80	Q9BZM5;Q6H3X3;Q5VY80	2;1;1	2;1;1	2;1;1	NKG2D ligand 2;Retinoic acid early transcript 1G protein;Retinoic acid early transcript 1L protein	ULBP2;RAET1G;RAET1L	sp|Q9BZM5|ULBP2_HUMAN UL16-binding protein 2 OS=Homo sapiens OX=9606 GN=ULBP2 PE=1 SV=1;sp|Q6H3X3|ULBP5_HUMAN UL-16 binding protein 5 OS=Homo sapiens OX=9606 GN=RAET1G PE=1 SV=1;sp|Q5VY80|ULBP6_HUMAN UL16-binding protein 6 OS=Homo sapiens OX=9606 GN=RAET1L	3	2	2	2	2	2	1	0	0	0	2	2	2	2	2	1	0	0	0	2	2	2	2	2	1	0	0	0	2	2	2	2021-05-08	2021-05-08	2021-05-08	27.368	246	246;334;246	1	11	0	12.653	By MS/MS
Q9BZZ5	Q9BZZ5	1	1	1	Apoptosis inhibitor 5	API5	sp|Q9BZZ5|API5_HUMAN Apoptosis inhibitor 5 OS=Homo sapiens OX=9606 GN=API5 PE=1 SV=3	1	1	1	1	0	0	0	0	0	0	0	1	0	0	0	0	0	0	0	0	1	0	0	0	0	0	0	0	0	1	0	2021-01-03	2021-01-03	2021-01-03	59.004	524	524	1	1	0.0024691	10.503
Q9GZN8	Q9GZN8	1	1	1	UPF0687 protein C20orf27	C20orf27	sp|Q9GZN8|CT027_HUMAN UPF0687 protein C20orf27 OS=Homo sapiens OX=9606 GN=C20orf27 PE=1 SV=3	1	1	1	1	0	0	0	0	0	0	1	1	1	0	0	0	0	0	0	1	1	1	0	0	0	0	0	0	1	1	1	8	8	8	19.291	174	174	1	3	0.0034052	7842-06-01
Q9GZP0	Q9GZP0	1	1	1	Platelet-derived growth factor D;Platelet-derived growth factor D, latent form;Platelet-derived growth factor D, receptor-binding form	PDGFD	sp|Q9GZP0|PDGFD_HUMAN Platelet-derived growth factor D OS=Homo sapiens OX=9606 GN=PDGFD PE=1 SV=1	1	1	1	1	0	0	0	0	0	0	0	1	0	0	0	0	0	0	0	0	1	0	0	0	0	0	0	0	0	1	0	2021-02-03	2021-02-03	2021-02-03	42.848	370	370	1	1	0.0023866	8555-07-01
Q9GZX9	Q9GZX9	2	2	2	Twisted gastrulation protein homolog 1	TWSG1	sp|Q9GZX9|TWSG1_HUMAN Twisted gastrulation protein homolog 1 OS=Homo sapiens OX=9606 GN=TWSG1 PE=1 SV=1	1	2	2	2	1	1	1	0	0	0	2	2	2	1	1	1	0	0	0	2	2	2	1	1	1	0	0	0	2	2	2	2021-07-15	2021-07-15	2021-07-15	25.017	223	223	1	13	0	12.996	By matching
Q9H0R4	Q9H0R4	2	2	2	Haloacid dehalogenase-like hydrolase domain-containing protein 2	HDHD2	sp|Q9H0R4|HDHD2_HUMAN Haloacid dehalogenase-like hydrolase domain-containing protein 2 OS=Homo sapiens OX=9606 GN=HDHD2 PE=1 SV=1	1	2	2	2	0	0	0	0	0	0	2	2	2	0	0	0	0	0	0	2	2	2	0	0	0	0	0	0	2	2	2	2021-01-08	2021-01-08	2021-01-08	28.536	259	259	1	6	0.0024814	10.756
Q9H173	Q9H173	3	3	3	Nucleotide exchange factor SIL1	SIL1	sp|Q9H173|SIL1_HUMAN Nucleotide exchange factor SIL1 OS=Homo sapiens OX=9606 GN=SIL1 PE=1 SV=1	1	3	3	3	0	0	0	0	0	0	3	3	3	0	0	0	0	0	0	3	3	3	0	0	0	0	0	0	3	3	3	2021-05-08	2021-05-08	2021-05-08	52.084	461	461	1	9	0	20.035
Q9H299	Q9H299	4	4	4	SH3 domain-binding glutamic acid-rich-like protein 3	SH3BGRL3	sp|Q9H299|SH3L3_HUMAN SH3 domain-binding glutamic acid-rich-like protein 3 OS=Homo sapiens OX=9606 GN=SH3BGRL3 PE=1 SV=1	1	4	4	4	2	4	2	1	1	1	4	4	3	2	4	2	1	1	1	4	4	3	2	4	2	1	1	1	4	4	3	66.7	66.7	66.7	10.438	93	93	1	34	0	134.22	By MS/MS
Q9H3K6	Q9H3K6	1	1	1	BolA-like protein 2	BOLA2	sp|Q9H3K6|BOLA2_HUMAN BolA-like protein 2 OS=Homo sapiens OX=9606 GN=BOLA2 PE=1 SV=1	1	1	1	1	0	0	0	0	0	0	0	1	1	0	0	0	0	0	0	0	1	1	0	0	0	0	0	0	0	1	1	2021-05-10	2021-05-10	2021-05-10	10.116	86	86	1	2	0.0095137	2099-06-01
Q9H4A4	Q9H4A4	5	5	5	Aminopeptidase B	RNPEP	sp|Q9H4A4|AMPB_HUMAN Aminopeptidase B OS=Homo sapiens OX=9606 GN=RNPEP PE=1 SV=2	1	5	5	5	1	1	1	1	0	0	4	4	3	1	1	1	1	0	0	4	4	3	1	1	1	1	0	0	4	4	3	2021-05-09	2021-05-09	2021-05-09	72.595	650	650	1	16	0	29.282	By MS/MS
Q9H910	Q9H910	2	2	2	Hematological and neurological expressed 1-like protein	HN1L	sp|Q9H910|JUPI2_HUMAN Jupiter microtubule associated homolog 2 OS=Homo sapiens OX=9606 GN=JPT2 PE=1 SV=1	1	2	2	2	0	0	0	0	0	0	2	2	1	0	0	0	0	0	0	2	2	1	0	0	0	0	0	0	2	2	1	2021-07-14	2021-07-14	2021-07-14	20.063	190	190	1	5	0.0012579	11.105
Q9HAV7	Q9HAV7	2	2	2	GrpE protein homolog 1, mitochondrial	GRPEL1	sp|Q9HAV7|GRPE1_HUMAN GrpE protein homolog 1, mitochondrial OS=Homo sapiens OX=9606 GN=GRPEL1 PE=1 SV=2	1	2	2	2	0	0	0	0	0	0	2	2	2	0	0	0	0	0	0	2	2	2	0	0	0	0	0	0	2	2	2	2021-01-10	2021-01-10	2021-01-10	24.279	217	217	1	6	0	12.135
Q9HB71	Q9HB71	5	5	5	Calcyclin-binding protein	CACYBP	sp|Q9HB71|CYBP_HUMAN Calcyclin-binding protein OS=Homo sapiens OX=9606 GN=CACYBP PE=1 SV=2	1	5	5	5	1	0	0	0	0	0	5	2	2	1	0	0	0	0	0	5	2	2	1	0	0	0	0	0	5	2	2	2021-01-31	2021-01-31	2021-01-31	26.21	228	228	1	10	0	33.007	By matching
Q9HC38	Q9HC38	5	5	5	Glyoxalase domain-containing protein 4	GLOD4	sp|Q9HC38|GLOD4_HUMAN Glyoxalase domain-containing protein 4 OS=Homo sapiens OX=9606 GN=GLOD4 PE=1 SV=1	1	5	5	5	1	2	2	0	0	0	5	5	5	1	2	2	0	0	0	5	5	5	1	2	2	0	0	0	5	5	5	22	22	22	34.793	313	313	1	20	0	31.793	By matching
Q9HCU0	Q9HCU0	9	9	9	Endosialin	CD248	sp|Q9HCU0|CD248_HUMAN Endosialin OS=Homo sapiens OX=9606 GN=CD248 PE=1 SV=1	1	9	9	9	8	7	4	0	0	0	9	8	9	8	7	4	0	0	0	9	8	9	8	7	4	0	0	0	9	8	9	2021-02-17	2021-02-17	2021-02-17	80.858	757	757	1	46	0	66.656	By MS/MS
Q9NP84	Q9NP84	2	2	2	Tumor necrosis factor receptor superfamily member 12A	TNFRSF12A	sp|Q9NP84|TNR12_HUMAN Tumor necrosis factor receptor superfamily member 12A OS=Homo sapiens OX=9606 GN=TNFRSF12A PE=1 SV=1	1	2	2	2	0	1	1	1	1	0	1	1	1	0	1	1	1	1	0	1	1	1	0	1	1	1	1	0	1	1	1	2021-05-29	2021-05-29	2021-05-29	13.911	129	129	1	9	0	2021-01-14
Q9NQC3	Q9NQC3	2	2	2	Reticulon-4	RTN4	sp|Q9NQC3|RTN4_HUMAN Reticulon-4 OS=Homo sapiens OX=9606 GN=RTN4 PE=1 SV=2	1	2	2	2	1	0	0	0	0	0	2	2	2	1	0	0	0	0	0	2	2	2	1	0	0	0	0	0	2	2	2	2021-04-03	2021-04-03	2021-04-03	129.93	1192	1192	1	10	0	2021-04-26	By MS/MS
Q9NR12	Q9NR12	2	2	2	PDZ and LIM domain protein 7	PDLIM7	sp|Q9NR12|PDLI7_HUMAN PDZ and LIM domain protein 7 OS=Homo sapiens OX=9606 GN=PDLIM7 PE=1 SV=1	1	2	2	2	1	1	1	0	0	0	2	2	2	1	1	1	0	0	0	2	2	2	1	1	1	0	0	0	2	2	2	2021-08-04	2021-08-04	2021-08-04	49.844	457	457	1	9	0	15.506	By matching
Q9NR45	Q9NR45	1	1	1	Sialic acid synthase	NANS	sp|Q9NR45|SIAS_HUMAN Sialic acid synthase OS=Homo sapiens OX=9606 GN=NANS PE=1 SV=2	1	1	1	1	0	0	0	0	0	0	1	1	1	0	0	0	0	0	0	1	1	1	0	0	0	0	0	0	1	1	1	2021-08-02	2021-08-02	2021-08-02	40.307	359	359	1	3	0.0085197	2024-06-01
Q9NRA1	Q9NRA1	1	1	1	Platelet-derived growth factor C;Platelet-derived growth factor C, latent form;Platelet-derived growth factor C, receptor-binding form	PDGFC	sp|Q9NRA1|PDGFC_HUMAN Platelet-derived growth factor C OS=Homo sapiens OX=9606 GN=PDGFC PE=1 SV=2	1	1	1	1	0	0	0	0	0	0	1	1	1	0	0	0	0	0	0	1	1	1	0	0	0	0	0	0	1	1	1	2021-05-03	2021-05-03	2021-05-03	39.029	345	345	1	3	0.0023419	2571-07-01
Q9NRN5	Q9NRN5	12	12	12	Olfactomedin-like protein 3	OLFML3	sp|Q9NRN5|OLFL3_HUMAN Olfactomedin-like protein 3 OS=Homo sapiens OX=9606 GN=OLFML3 PE=2 SV=1	1	12	12	12	6	6	7	0	0	0	9	9	11	6	6	7	0	0	0	9	9	11	6	6	7	0	0	0	9	9	11	36.9	36.9	36.9	46.01	406	406	1	57	0	93.221	By MS/MS
Q9NRV9	Q9NRV9	1	1	1	Heme-binding protein 1	HEBP1	sp|Q9NRV9|HEBP1_HUMAN Heme-binding protein 1 OS=Homo sapiens OX=9606 GN=HEBP1 PE=1 SV=1	1	1	1	1	0	0	0	0	0	0	1	1	1	0	0	0	0	0	0	1	1	1	0	0	0	0	0	0	1	1	1	2021-05-08	2021-05-08	2021-05-08	21.097	189	189	1	3	0.002448	7642-09-01
Q9NSE4	Q9NSE4	2	2	2	Isoleucine--tRNA ligase, mitochondrial	IARS2	sp|Q9NSE4|SYIM_HUMAN Isoleucine--tRNA ligase, mitochondrial OS=Homo sapiens OX=9606 GN=IARS2 PE=1 SV=2	1	2	2	2	0	0	0	0	0	0	2	2	1	0	0	0	0	0	0	2	2	1	0	0	0	0	0	0	2	2	1	2021-08-01	2021-08-01	2021-08-01	113.79	1012	1012	1	5	0.0012484	10.964
Q9NTK5	Q9NTK5	2	2	2	Obg-like ATPase 1	OLA1	sp|Q9NTK5|OLA1_HUMAN Obg-like ATPase 1 OS=Homo sapiens OX=9606 GN=OLA1 PE=1 SV=2	1	2	2	2	1	0	0	0	0	0	2	2	2	1	0	0	0	0	0	2	2	2	1	0	0	0	0	0	2	2	2	2021-01-07	2021-01-07	2021-01-07	44.743	396	396	1	7	0	13.36	By matching
Q9NTZ6	Q9NTZ6	1	1	1	RNA-binding protein 12	RBM12	sp|Q9NTZ6|RBM12_HUMAN RNA-binding protein 12 OS=Homo sapiens OX=9606 GN=RBM12 PE=1 SV=1	1	1	1	1	0	0	0	0	0	0	0	1	0	0	0	0	0	0	0	0	1	0	0	0	0	0	0	0	0	1	0	2021-09-01	2021-09-01	2021-09-01	97.394	932	932	1	1	0.0024184	9.1717
Q9NUQ9	Q9NUQ9	1	1	1	Protein FAM49B	FAM49B	sp|Q9NUQ9|CYRIB_HUMAN CYFIP-related Rac1 interactor B OS=Homo sapiens OX=9606 GN=CYRIB PE=1 SV=1	1	1	1	1	0	0	0	0	0	0	1	1	1	0	0	0	0	0	0	1	1	1	0	0	0	0	0	0	1	1	1	4	4	4	36.748	324	324	1	3	0.0034562	9854-06-01
Q9NVA2;Q14141	Q9NVA2;Q14141	4;2	4;2	4;2	Septin-11;Septin-6	SEPT11;SEPT6	sp|Q9NVA2|SEP11_HUMAN Septin-11 OS=Homo sapiens OX=9606 GN=SEPTIN11 PE=1 SV=3;sp|Q14141|SEPT6_HUMAN Septin-6 OS=Homo sapiens OX=9606 GN=SEPTIN6 PE=1 SV=4	2	4	4	4	0	0	0	0	0	0	3	4	3	0	0	0	0	0	0	3	4	3	0	0	0	0	0	0	3	4	3	2021-07-11	2021-07-11	2021-07-11	49.398	429	429;434	1	10	0	25.38
Q9NVD7	Q9NVD7	4	4	4	Alpha-parvin	PARVA	sp|Q9NVD7|PARVA_HUMAN Alpha-parvin OS=Homo sapiens OX=9606 GN=PARVA PE=1 SV=1	1	4	4	4	0	0	0	0	0	0	4	4	4	0	0	0	0	0	0	4	4	4	0	0	0	0	0	0	4	4	4	2021-02-13	2021-02-13	2021-02-13	42.243	372	372	1	12	0	32.711
Q9NY33	Q9NY33	6	6	6	Dipeptidyl peptidase 3	DPP3	sp|Q9NY33|DPP3_HUMAN Dipeptidyl peptidase 3 OS=Homo sapiens OX=9606 GN=DPP3 PE=1 SV=2	1	6	6	6	1	0	0	0	0	0	5	5	6	1	0	0	0	0	0	5	5	6	1	0	0	0	0	0	5	5	6	2021-09-14	2021-09-14	2021-09-14	82.588	737	737	1	17	0	49.41	By matching
Q9NZ08	Q9NZ08	5	5	5	Endoplasmic reticulum aminopeptidase 1	ERAP1	sp|Q9NZ08|ERAP1_HUMAN Endoplasmic reticulum aminopeptidase 1 OS=Homo sapiens OX=9606 GN=ERAP1 PE=1 SV=3	1	5	5	5	0	0	0	0	0	0	4	5	5	0	0	0	0	0	0	4	5	5	0	0	0	0	0	0	4	5	5	2021-08-06	2021-08-06	2021-08-06	107.23	941	941	1	15	0	33.316
Q9NZL9	Q9NZL9	3	3	3	Methionine adenosyltransferase 2 subunit beta	MAT2B	sp|Q9NZL9|MAT2B_HUMAN Methionine adenosyltransferase 2 subunit beta OS=Homo sapiens OX=9606 GN=MAT2B PE=1 SV=1	1	3	3	3	0	0	0	0	0	0	2	2	3	0	0	0	0	0	0	2	2	3	0	0	0	0	0	0	2	2	3	12	12	12	37.551	334	334	1	7	0	17.426
Q9NZM1	Q9NZM1	3	3	3	Myoferlin	MYOF	sp|Q9NZM1|MYOF_HUMAN Myoferlin OS=Homo sapiens OX=9606 GN=MYOF PE=1 SV=1	1	3	3	3	0	0	0	0	0	0	3	3	3	0	0	0	0	0	0	3	3	3	0	0	0	0	0	0	3	3	3	2021-06-01	2021-06-01	2021-06-01	234.71	2061	2061	1	13	0	17.556
Q9NZV1	Q9NZV1	5	5	5	Cysteine-rich motor neuron 1 protein;Processed cysteine-rich motor neuron 1 protein	CRIM1	sp|Q9NZV1|CRIM1_HUMAN Cysteine-rich motor neuron 1 protein OS=Homo sapiens OX=9606 GN=CRIM1 PE=1 SV=1	1	5	5	5	0	2	1	0	0	0	5	4	4	0	2	1	0	0	0	5	4	4	0	2	1	0	0	0	5	4	4	2021-09-07	2021-09-07	2021-09-07	113.74	1036	1036	1	16	0	35.701
Q9P0L0;O95292	Q9P0L0	3;1	3;1	3;1	Vesicle-associated membrane protein-associated protein A	VAPA	sp|Q9P0L0|VAPA_HUMAN Vesicle-associated membrane protein-associated protein A OS=Homo sapiens OX=9606 GN=VAPA PE=1 SV=3	2	3	3	3	0	0	0	0	0	0	3	2	2	0	0	0	0	0	0	3	2	2	0	0	0	0	0	0	3	2	2	2021-02-11	2021-02-11	2021-02-11	27.893	249	249;243	1	11	0	22.86
Q9P1F3	Q9P1F3	2	2	2	Costars family protein ABRACL	ABRACL	sp|Q9P1F3|ABRAL_HUMAN Costars family protein ABRACL OS=Homo sapiens OX=9606 GN=ABRACL PE=1 SV=1	1	2	2	2	1	0	0	0	0	0	2	2	1	1	0	0	0	0	0	2	2	1	1	0	0	0	0	0	2	2	1	49.4	49.4	49.4	9.0564	81	81	1	6	0	14.679	By matching
Q9P258	Q9P258	3	3	3	Protein RCC2	RCC2	sp|Q9P258|RCC2_HUMAN Protein RCC2 OS=Homo sapiens OX=9606 GN=RCC2 PE=1 SV=2	1	3	3	3	0	0	0	0	0	0	3	3	3	0	0	0	0	0	0	3	3	3	0	0	0	0	0	0	3	3	3	2021-06-08	2021-06-08	2021-06-08	56.084	522	522	1	9	0	19.37
Q9P2E9;Q8N4C6	Q9P2E9	17;1	17;1	17;1	Ribosome-binding protein 1	RRBP1	sp|Q9P2E9|RRBP1_HUMAN Ribosome-binding protein 1 OS=Homo sapiens OX=9606 GN=RRBP1 PE=1 SV=5	2	17	17	17	2	2	5	0	0	0	17	16	16	2	2	5	0	0	0	17	16	16	2	2	5	0	0	0	17	16	16	16	16	16	152.45	1410	1410;2090	1	68	0	133.18	By MS/MS
Q9UBG0	Q9UBG0	11	11	11	C-type mannose receptor 2	MRC2	sp|Q9UBG0|MRC2_HUMAN C-type mannose receptor 2 OS=Homo sapiens OX=9606 GN=MRC2 PE=1 SV=2	1	11	11	11	4	3	3	0	0	1	9	10	10	4	3	3	0	0	1	9	10	10	4	3	3	0	0	1	9	10	10	2021-03-11	2021-03-11	2021-03-11	166.67	1479	1479	1	43	0	77.569	By MS/MS
Q9UBP4	Q9UBP4	13	13	13	Dickkopf-related protein 3	DKK3	sp|Q9UBP4|DKK3_HUMAN Dickkopf-related protein 3 OS=Homo sapiens OX=9606 GN=DKK3 PE=1 SV=2	1	13	13	13	10	11	12	4	6	5	11	10	11	10	11	12	4	6	5	11	10	11	10	11	12	4	6	5	11	10	11	60	60	60	38.39	350	350	1	129	0	241.37	By MS/MS
Q9UBR2	Q9UBR2	4	4	4	Cathepsin Z	CTSZ	sp|Q9UBR2|CATZ_HUMAN Cathepsin Z OS=Homo sapiens OX=9606 GN=CTSZ PE=1 SV=1	1	4	4	4	1	4	2	1	1	1	4	4	4	1	4	2	1	1	1	4	4	4	1	4	2	1	1	1	4	4	4	2021-05-20	2021-05-20	2021-05-20	33.868	303	303	1	25	0	25.245	By MS/MS
Q9UBX5	Q9UBX5	10	10	10	Fibulin-5	FBLN5	sp|Q9UBX5|FBLN5_HUMAN Fibulin-5 OS=Homo sapiens OX=9606 GN=FBLN5 PE=1 SV=1	1	10	10	10	5	7	7	3	3	3	9	8	8	5	7	7	3	3	3	9	8	8	5	7	7	3	3	3	9	8	8	2021-03-22	2021-03-22	2021-03-22	50.18	448	448	1	54	0	74.45	By MS/MS
Q9UDY4	Q9UDY4	2	2	2	DnaJ homolog subfamily B member 4	DNAJB4	sp|Q9UDY4|DNJB4_HUMAN DnaJ homolog subfamily B member 4 OS=Homo sapiens OX=9606 GN=DNAJB4 PE=1 SV=1	1	2	2	2	0	0	0	0	0	0	1	2	2	0	0	0	0	0	0	1	2	2	0	0	0	0	0	0	1	2	2	8	8	8	37.806	337	337	1	5	0	12.369
Q9UHB6	Q9UHB6	2	2	2	LIM domain and actin-binding protein 1	LIMA1	sp|Q9UHB6|LIMA1_HUMAN LIM domain and actin-binding protein 1 OS=Homo sapiens OX=9606 GN=LIMA1 PE=1 SV=1	1	2	2	2	0	0	0	0	0	0	1	2	2	0	0	0	0	0	0	1	2	2	0	0	0	0	0	0	1	2	2	2021-06-02	2021-06-02	2021-06-02	85.225	759	759	1	5	0	12.266
Q9UHD1	Q9UHD1	2	2	2	Cysteine and histidine-rich domain-containing protein 1	CHORDC1	sp|Q9UHD1|CHRD1_HUMAN Cysteine and histidine-rich domain-containing protein 1 OS=Homo sapiens OX=9606 GN=CHORDC1 PE=1 SV=2	1	2	2	2	0	0	0	0	0	0	1	2	2	0	0	0	0	0	0	1	2	2	0	0	0	0	0	0	1	2	2	9	9	9	37.489	332	332	1	5	0	13.983
Q9UHI8	Q9UHI8	2	2	2	A disintegrin and metalloproteinase with thrombospondin motifs 1	ADAMTS1	sp|Q9UHI8|ATS1_HUMAN A disintegrin and metalloproteinase with thrombospondin motifs 1 OS=Homo sapiens OX=9606 GN=ADAMTS1 PE=1 SV=4	1	2	2	2	2	2	2	0	0	0	2	1	1	2	2	2	0	0	0	2	1	1	2	2	2	0	0	0	2	1	1	2021-03-05	2021-03-05	2021-03-05	105.36	967	967	1	10	0	14.984	By MS/MS
Q9UHV9	Q9UHV9	2	2	2	Prefoldin subunit 2	PFDN2	sp|Q9UHV9|PFD2_HUMAN Prefoldin subunit 2 OS=Homo sapiens OX=9606 GN=PFDN2 PE=1 SV=1	1	2	2	2	0	0	0	0	0	0	2	2	2	0	0	0	0	0	0	2	2	2	0	0	0	0	0	0	2	2	2	2021-06-13	2021-06-13	2021-06-13	16.648	154	154	1	6	0	14.685
Q9UHX1	Q9UHX1	2	2	2	Poly(U)-binding-splicing factor PUF60	PUF60	sp|Q9UHX1|PUF60_HUMAN Poly(U)-binding-splicing factor PUF60 OS=Homo sapiens OX=9606 GN=PUF60 PE=1 SV=1	1	2	2	2	0	0	0	0	0	0	1	1	2	0	0	0	0	0	0	1	1	2	0	0	0	0	0	0	1	1	2	5	5	5	59.875	559	559	1	4	0	15.761
Q9UHY7	Q9UHY7	4	4	4	Enolase-phosphatase E1	ENOPH1	sp|Q9UHY7|ENOPH_HUMAN Enolase-phosphatase E1 OS=Homo sapiens OX=9606 GN=ENOPH1 PE=1 SV=1	1	4	4	4	0	0	1	0	0	0	4	4	4	0	0	1	0	0	0	4	4	4	0	0	1	0	0	0	4	4	4	2021-03-25	2021-03-25	2021-03-25	28.932	261	261	1	17	0	29.311
Q9UI42	Q9UI42	12	12	12	Carboxypeptidase A4	CPA4	sp|Q9UI42|CBPA4_HUMAN Carboxypeptidase A4 OS=Homo sapiens OX=9606 GN=CPA4 PE=1 SV=2	1	12	12	12	10	9	12	0	0	0	9	7	6	10	9	12	0	0	0	9	7	6	10	9	12	0	0	0	9	7	6	51.8	51.8	51.8	47.351	421	421	1	61	0	102.3	By MS/MS
Q9UIJ7	Q9UIJ7	1	1	1	GTP:AMP phosphotransferase AK3, mitochondrial	AK3	sp|Q9UIJ7|KAD3_HUMAN GTP:AMP phosphotransferase AK3, mitochondrial OS=Homo sapiens OX=9606 GN=AK3 PE=1 SV=4	1	1	1	1	0	0	0	0	0	0	1	1	1	0	0	0	0	0	0	1	1	1	0	0	0	0	0	0	1	1	1	2021-02-06	2021-02-06	2021-02-06	25.565	227	227	1	6	0.0024096	4466-08-01
Q9UJ70	Q9UJ70	2	2	2	N-acetyl-D-glucosamine kinase	NAGK	sp|Q9UJ70|NAGK_HUMAN N-acetyl-D-glucosamine kinase OS=Homo sapiens OX=9606 GN=NAGK PE=1 SV=4	1	2	2	2	0	0	0	0	0	0	2	2	2	0	0	0	0	0	0	2	2	2	0	0	0	0	0	0	2	2	2	2021-01-08	2021-01-08	2021-01-08	37.375	344	344	1	6	0	13.27
Q9UJU6	Q9UJU6	2	2	2	Drebrin-like protein	DBNL	sp|Q9UJU6|DBNL_HUMAN Drebrin-like protein OS=Homo sapiens OX=9606 GN=DBNL PE=1 SV=1	1	2	2	2	0	0	0	0	0	0	2	2	2	0	0	0	0	0	0	2	2	2	0	0	0	0	0	0	2	2	2	6	6	6	48.207	430	430	1	6	0	14.176
Q9UK76	Q9UK76	5	5	5	Hematological and neurological expressed 1 protein;Hematological and neurological expressed 1 protein, N-terminally processed	HN1	sp|Q9UK76|JUPI1_HUMAN Jupiter microtubule associated homolog 1 OS=Homo sapiens OX=9606 GN=JPT1 PE=1 SV=3	1	5	5	5	0	1	2	0	0	0	5	5	4	0	1	2	0	0	0	5	5	4	0	1	2	0	0	0	5	5	4	53.2	53.2	53.2	16.014	154	154	1	17	0	41.016
Q9UKK9	Q9UKK9	7	7	7	ADP-sugar pyrophosphatase	NUDT5	sp|Q9UKK9|NUDT5_HUMAN ADP-sugar pyrophosphatase OS=Homo sapiens OX=9606 GN=NUDT5 PE=1 SV=1	1	7	7	7	0	0	0	0	0	0	4	7	7	0	0	0	0	0	0	4	7	7	0	0	0	0	0	0	4	7	7	32.4	32.4	32.4	24.327	219	219	1	18	0	43.622
Q9UKY7	Q9UKY7	5	5	5	Protein CDV3 homolog	CDV3	sp|Q9UKY7|CDV3_HUMAN Protein CDV3 homolog OS=Homo sapiens OX=9606 GN=CDV3 PE=1 SV=1	1	5	5	5	1	2	1	0	0	0	5	5	4	1	2	1	0	0	0	5	5	4	1	2	1	0	0	0	5	5	4	38	38	38	27.335	258	258	1	22	0	33.53	By matching
Q9UL46	Q9UL46	4	4	4	Proteasome activator complex subunit 2	PSME2	sp|Q9UL46|PSME2_HUMAN Proteasome activator complex subunit 2 OS=Homo sapiens OX=9606 GN=PSME2 PE=1 SV=4	1	4	4	4	0	1	0	0	0	0	3	2	4	0	1	0	0	0	0	3	2	4	0	1	0	0	0	0	3	2	4	2021-06-22	2021-06-22	2021-06-22	27.401	239	239	1	10	0	40.757
Q9ULV4	Q9ULV4	6	6	6	Coronin-1C	CORO1C	sp|Q9ULV4|COR1C_HUMAN Coronin-1C OS=Homo sapiens OX=9606 GN=CORO1C PE=1 SV=1	1	6	6	6	2	0	0	0	0	0	6	5	6	2	0	0	0	0	0	6	5	6	2	0	0	0	0	0	6	5	6	2021-05-16	2021-05-16	2021-05-16	53.248	474	474	1	22	0	62.452	By matching
Q9ULZ3	Q9ULZ3	1	1	1	Apoptosis-associated speck-like protein containing a CARD	PYCARD	sp|Q9ULZ3|ASC_HUMAN Apoptosis-associated speck-like protein containing a CARD OS=Homo sapiens OX=9606 GN=PYCARD PE=1 SV=2	1	1	1	1	0	0	0	0	0	0	0	1	1	0	0	0	0	0	0	0	1	1	0	0	0	0	0	0	0	1	1	2021-07-08	2021-07-08	2021-07-08	21.627	195	195	1	2	0.002451	8571-09-01
Q9UN70	Q9UN70	1	1	1	Protocadherin gamma-C3	PCDHGC3	sp|Q9UN70|PCDGK_HUMAN Protocadherin gamma-C3 OS=Homo sapiens OX=9606 GN=PCDHGC3 PE=1 SV=1	1	1	1	1	0	0	0	0	0	0	1	1	1	0	0	0	0	0	0	1	1	1	0	0	0	0	0	0	1	1	1	2021-03-01	2021-03-01	2021-03-01	101.08	934	934	1	3	0.0095238	2099-06-01
Q9UNN8	Q9UNN8	4	4	4	Endothelial protein C receptor	PROCR	sp|Q9UNN8|EPCR_HUMAN Endothelial protein C receptor OS=Homo sapiens OX=9606 GN=PROCR PE=1 SV=1	1	4	4	4	3	2	2	0	0	1	4	4	3	3	2	2	0	0	1	4	4	3	3	2	2	0	0	1	4	4	3	2021-06-20	2021-06-20	2021-06-20	26.671	238	238	1	24	0	36.42	By MS/MS
Q9UNZ2	Q9UNZ2	3	3	3	NSFL1 cofactor p47	NSFL1C	sp|Q9UNZ2|NSF1C_HUMAN NSFL1 cofactor p47 OS=Homo sapiens OX=9606 GN=NSFL1C PE=1 SV=2	1	3	3	3	0	1	0	0	0	0	3	2	3	0	1	0	0	0	0	3	2	3	0	1	0	0	0	0	3	2	3	13	13	13	40.572	370	370	1	9	0	21.818
Q9UPM6	Q9UPM6	1	1	1	LIM/homeobox protein Lhx6	LHX6	sp|Q9UPM6|LHX6_HUMAN LIM/homeobox protein Lhx6 OS=Homo sapiens OX=9606 GN=LHX6 PE=1 SV=2	1	1	1	1	1	1	1	0	0	0	1	1	1	1	1	1	0	0	0	1	1	1	1	1	1	0	0	0	1	1	1	2021-05-02	2021-05-02	2021-05-02	40.044	363	363	1	6	1	-2	By MS/MS
Q9UQ80	Q9UQ80	6	6	6	Proliferation-associated protein 2G4	PA2G4	sp|Q9UQ80|PA2G4_HUMAN Proliferation-associated protein 2G4 OS=Homo sapiens OX=9606 GN=PA2G4 PE=1 SV=3	1	6	6	6	0	0	0	0	0	0	5	6	6	0	0	0	0	0	0	5	6	6	0	0	0	0	0	0	5	6	6	2021-03-18	2021-03-18	2021-03-18	43.786	394	394	1	17	0	41.972
Q9Y224	Q9Y224	3	3	3	UPF0568 protein C14orf166	C14orf166	sp|Q9Y224|RTRAF_HUMAN RNA transcription, translation and transport factor protein OS=Homo sapiens OX=9606 GN=RTRAF PE=1 SV=1	1	3	3	3	0	0	0	0	0	0	1	3	3	0	0	0	0	0	0	1	3	3	0	0	0	0	0	0	1	3	3	16	16	16	28.068	244	244	1	7	0	29.604
Q9Y237	Q9Y237	1	1	1	Peptidyl-prolyl cis-trans isomerase NIMA-interacting 4	PIN4	sp|Q9Y237|PIN4_HUMAN Peptidyl-prolyl cis-trans isomerase NIMA-interacting 4 OS=Homo sapiens OX=9606 GN=PIN4 PE=1 SV=1	1	1	1	1	0	0	0	0	0	0	1	0	1	0	0	0	0	0	0	1	0	1	0	0	0	0	0	0	1	0	1	2021-04-08	2021-04-08	2021-04-08	13.81	131	131	1	2	0.0065359	4349-06-01
Q9Y240	Q9Y240	5	5	5	C-type lectin domain family 11 member A	CLEC11A	sp|Q9Y240|CLC11_HUMAN C-type lectin domain family 11 member A OS=Homo sapiens OX=9606 GN=CLEC11A PE=1 SV=1	1	5	5	5	1	0	1	1	1	0	5	5	5	1	0	1	1	1	0	5	5	5	1	0	1	1	1	0	5	5	5	2021-09-18	2021-09-18	2021-09-18	35.694	323	323	1	23	0	40.182	By matching
Q9Y262	Q9Y262	1	1	1	Eukaryotic translation initiation factor 3 subunit L	EIF3L	sp|Q9Y262|EIF3L_HUMAN Eukaryotic translation initiation factor 3 subunit L OS=Homo sapiens OX=9606 GN=EIF3L PE=1 SV=1	1	1	1	1	0	0	0	0	0	0	0	1	1	0	0	0	0	0	0	0	1	1	0	0	0	0	0	0	0	1	1	2021-03-02	2021-03-02	2021-03-02	66.726	564	564	1	2	0.0034443	9597-06-01
Q9Y266	Q9Y266	7	7	7	Nuclear migration protein nudC	NUDC	sp|Q9Y266|NUDC_HUMAN Nuclear migration protein nudC OS=Homo sapiens OX=9606 GN=NUDC PE=1 SV=1	1	7	7	7	1	1	0	1	0	1	4	7	7	1	1	0	1	0	1	4	7	7	1	1	0	1	0	1	4	7	7	2021-09-23	2021-09-23	2021-09-23	38.242	331	331	1	25	0	43.494	By matching
Q9Y281	Q9Y281	8	5	5	Cofilin-2	CFL2	sp|Q9Y281|COF2_HUMAN Cofilin-2 OS=Homo sapiens OX=9606 GN=CFL2 PE=1 SV=1	1	8	5	5	2	1	2	0	0	0	8	7	7	1	0	0	0	0	0	5	4	4	1	0	0	0	0	0	5	4	4	56	39.2	39.2	18.736	166	166	1	17	0	41.089	By matching
Q9Y285	Q9Y285	1	1	1	Phenylalanine--tRNA ligase alpha subunit	FARSA	sp|Q9Y285|SYFA_HUMAN Phenylalanine--tRNA ligase alpha subunit OS=Homo sapiens OX=9606 GN=FARSA PE=1 SV=3	1	1	1	1	0	0	0	0	0	0	1	1	0	0	0	0	0	0	0	1	1	0	0	0	0	0	0	0	1	1	0	2021-02-02	2021-02-02	2021-02-02	57.563	508	508	1	2	0.0033898	7282-06-01
Q9Y287	Q9Y287	1	1	1	Integral membrane protein 2B;BRI2, membrane form;BRI2 intracellular domain;BRI2C, soluble form;Bri23 peptide	ITM2B	sp|Q9Y287|ITM2B_HUMAN Integral membrane protein 2B OS=Homo sapiens OX=9606 GN=ITM2B PE=1 SV=1	1	1	1	1	1	1	1	0	0	0	1	1	1	1	1	1	0	0	0	1	1	1	1	1	1	0	0	0	1	1	1	2021-09-04	2021-09-04	2021-09-04	30.338	266	266	1	9	0.0064725	6.377	By matching
Q9Y2B0	Q9Y2B0	4	4	4	Protein canopy homolog 2	CNPY2	sp|Q9Y2B0|CNPY2_HUMAN Protein canopy homolog 2 OS=Homo sapiens OX=9606 GN=CNPY2 PE=1 SV=1	1	4	4	4	1	0	1	0	0	0	4	3	3	1	0	1	0	0	0	4	3	3	1	0	1	0	0	0	4	3	3	2021-03-31	2021-03-31	2021-03-31	20.652	182	182	1	12	0	28.441	By matching
Q9Y2Z0	Q9Y2Z0	1	1	1	Suppressor of G2 allele of SKP1 homolog	SUGT1	sp|Q9Y2Z0|SGT1_HUMAN Protein SGT1 homolog OS=Homo sapiens OX=9606 GN=SUGT1 PE=1 SV=3	1	1	1	1	0	0	0	0	0	0	1	0	1	0	0	0	0	0	0	1	0	1	0	0	0	0	0	0	1	0	1	2021-08-03	2021-08-03	2021-08-03	41.024	365	365	1	2	0.0065147	4071-06-01
Q9Y3B8	Q9Y3B8	2	2	2	Oligoribonuclease, mitochondrial	REXO2	sp|Q9Y3B8|ORN_HUMAN Oligoribonuclease, mitochondrial OS=Homo sapiens OX=9606 GN=REXO2 PE=1 SV=3	1	2	2	2	0	0	0	0	0	0	0	2	2	0	0	0	0	0	0	0	2	2	0	0	0	0	0	0	0	2	2	11	11	11	26.832	237	237	1	5	0	12.391
Q9Y3F4	Q9Y3F4	2	2	2	Serine-threonine kinase receptor-associated protein	STRAP	sp|Q9Y3F4|STRAP_HUMAN Serine-threonine kinase receptor-associated protein OS=Homo sapiens OX=9606 GN=STRAP PE=1 SV=1	1	2	2	2	0	0	0	0	0	0	2	2	2	0	0	0	0	0	0	2	2	2	0	0	0	0	0	0	2	2	2	2021-04-09	2021-04-09	2021-04-09	38.438	350	350	1	6	0	12.164
Q9Y490;Q9Y4G6	Q9Y490	62;6	62;6	62;6	Talin-1	TLN1	sp|Q9Y490|TLN1_HUMAN Talin-1 OS=Homo sapiens OX=9606 GN=TLN1 PE=1 SV=3	2	62	62	62	9	5	9	1	1	3	60	57	58	9	5	9	1	1	3	60	57	58	9	5	9	1	1	3	60	57	58	40.3	40.3	40.3	269.76	2541	2541;2542	1	244	0	323.31	By matching
Q9Y4K0	Q9Y4K0	18	18	18	Lysyl oxidase homolog 2	LOXL2	sp|Q9Y4K0|LOXL2_HUMAN Lysyl oxidase homolog 2 OS=Homo sapiens OX=9606 GN=LOXL2 PE=1 SV=1	1	18	18	18	13	13	14	4	5	3	13	12	15	13	13	14	4	5	3	13	12	15	13	13	14	4	5	3	13	12	15	2021-07-29	2021-07-29	2021-07-29	86.724	774	774	1	104	0	129.82	By MS/MS
Q9Y4Y9	Q9Y4Y9	1	1	1	U6 snRNA-associated Sm-like protein LSm5	LSM5	sp|Q9Y4Y9|LSM5_HUMAN U6 snRNA-associated Sm-like protein LSm5 OS=Homo sapiens OX=9606 GN=LSM5 PE=1 SV=3	1	1	1	1	0	0	0	0	0	0	0	1	0	0	0	0	0	0	0	0	1	0	0	0	0	0	0	0	0	1	0	2021-09-20	2021-09-20	2021-09-20	9374-09-01	91	91	1	1	0.0023148	7.049
Q9Y547	Q9Y547	2	2	2	Intraflagellar transport protein 25 homolog	HSPB11	sp|Q9Y547|IFT25_HUMAN Intraflagellar transport protein 25 homolog OS=Homo sapiens OX=9606 GN=HSPB11 PE=1 SV=1	1	2	2	2	0	0	0	0	0	0	2	2	1	0	0	0	0	0	0	2	2	1	0	0	0	0	0	0	2	2	1	2021-07-25	2021-07-25	2021-07-25	16.297	144	144	1	5	0	14.37
Q9Y5S9	Q9Y5S9	1	1	1	RNA-binding protein 8A	RBM8A	sp|Q9Y5S9|RBM8A_HUMAN RNA-binding protein 8A OS=Homo sapiens OX=9606 GN=RBM8A PE=1 SV=1	1	1	1	1	0	0	0	0	0	0	1	1	1	0	0	0	0	0	0	1	1	1	0	0	0	0	0	0	1	1	1	2021-08-13	2021-08-13	2021-08-13	19.889	174	174	1	3	0.0024155	9846-08-01
Q9Y617	Q9Y617	19	19	19	Phosphoserine aminotransferase	PSAT1	sp|Q9Y617|SERC_HUMAN Phosphoserine aminotransferase OS=Homo sapiens OX=9606 GN=PSAT1 PE=1 SV=2	1	19	19	19	8	9	9	2	1	1	18	16	16	8	9	9	2	1	1	18	16	16	8	9	9	2	1	1	18	16	16	68.6	68.6	68.6	40.422	370	370	1	107	0	195.18	By MS/MS
Q9Y646	Q9Y646	2	2	2	Carboxypeptidase Q	CPQ	sp|Q9Y646|CBPQ_HUMAN Carboxypeptidase Q OS=Homo sapiens OX=9606 GN=CPQ PE=1 SV=1	1	2	2	2	2	2	2	0	0	0	2	2	2	2	2	2	0	0	0	2	2	2	2	2	2	0	0	0	2	2	2	2021-02-04	2021-02-04	2021-02-04	51.887	472	472	1	12	0	12.306	By MS/MS
Q9Y678;Q9UBF2	Q9Y678	3;1	3;1	3;1	Coatomer subunit gamma-1	COPG1	sp|Q9Y678|COPG1_HUMAN Coatomer subunit gamma-1 OS=Homo sapiens OX=9606 GN=COPG1 PE=1 SV=1	2	3	3	3	0	0	0	0	0	0	3	3	3	0	0	0	0	0	0	3	3	3	0	0	0	0	0	0	3	3	3	2021-08-04	2021-08-04	2021-08-04	97.717	874	874;871	1	9	0	20.572
Q9Y680	Q9Y680	1	1	1	Peptidyl-prolyl cis-trans isomerase FKBP7	FKBP7	sp|Q9Y680|FKBP7_HUMAN Peptidyl-prolyl cis-trans isomerase FKBP7 OS=Homo sapiens OX=9606 GN=FKBP7 PE=1 SV=2	1	1	1	1	0	1	1	0	0	0	1	1	1	0	1	1	0	0	0	1	1	1	0	1	1	0	0	0	1	1	1	5	5	5	25.794	222	222	1	5	0.0085379	2621-06-01
Q9Y696	Q9Y696	8	8	8	Chloride intracellular channel protein 4	CLIC4	sp|Q9Y696|CLIC4_HUMAN Chloride intracellular channel protein 4 OS=Homo sapiens OX=9606 GN=CLIC4 PE=1 SV=4	1	8	8	8	1	1	1	0	0	0	7	8	8	1	1	1	0	0	0	7	8	8	1	1	1	0	0	0	7	8	8	40.3	40.3	40.3	28.772	253	253	1	31	0	52.568	By matching
Q9Y6C2	Q9Y6C2	11	11	11	EMILIN-1	EMILIN1	sp|Q9Y6C2|EMIL1_HUMAN EMILIN-1 OS=Homo sapiens OX=9606 GN=EMILIN1 PE=1 SV=3	1	11	11	11	6	5	6	1	0	0	7	11	9	6	5	6	1	0	0	7	11	9	6	5	6	1	0	0	7	11	9	2021-08-15	2021-08-15	2021-08-15	106.69	1016	1016	1	47	0	70.972	By MS/MS
Q9Y6Z7	Q9Y6Z7	2	2	2	Collectin-10	COLEC10	sp|Q9Y6Z7|COL10_HUMAN Collectin-10 OS=Homo sapiens OX=9606 GN=COLEC10 PE=1 SV=2	1	2	2	2	0	0	0	0	0	0	2	2	1	0	0	0	0	0	0	2	2	1	0	0	0	0	0	0	2	2	1	2021-02-07	2021-02-07	2021-02-07	30.705	277	277	1	5	0.0012903	11.651
REV__A5YM69;REV__Q12774	REV__A5YM69;REV__Q12774	1;1	1;1	1;1			sp|A5YM69|ARG35_HUMAN Rho guanine nucleotide exchange factor 35 OS=Homo sapiens OX=9606 GN=ARHGEF35 PE=1 SV=1;sp|Q12774|ARHG5_HUMAN Rho guanine nucleotide exchange factor 5 OS=Homo sapiens OX=9606 GN=ARHGEF5 PE=1 SV=3	2	1	1	1	0	0	0	0	0	1	0	0	0	0	0	0	0	0	1	0	0	0	0	0	0	0	0	1	0	0	0	0	0	0	53.286	484	484;1597	1	1	0.0085745	3194-06-01
REV__O75864	REV__O75864	1	1	1			sp|O75864|PPR37_HUMAN Protein phosphatase 1 regulatory subunit 37 OS=Homo sapiens OX=9606 GN=PPP1R37 PE=1 SV=4	1	1	1	1	0	0	0	0	0	0	1	1	1	0	0	0	0	0	0	1	1	1	0	0	0	0	0	0	1	1	1	0	0	0	74.766	691	691	1	5	0.0044543	6.595
REV__P07910	REV__P07910	1	1	1			sp|P07910|HNRPC_HUMAN Heterogeneous nuclear ribonucleoproteins C1/C2 OS=Homo sapiens OX=9606 GN=HNRNPC PE=1 SV=4	1	1	1	1	0	1	0	0	0	0	1	1	1	0	1	0	0	0	0	1	1	1	0	1	0	0	0	0	1	1	1	0	0	0	33.67	306	306	1	11	0.0075027	3194-06-01
REV__P13942	REV__P13942	1	1	1			sp|P13942|COBA2_HUMAN Collagen alpha-2(XI) chain OS=Homo sapiens OX=9606 GN=COL11A2 PE=1 SV=5	1	1	1	1	1	1	1	0	0	0	1	0	1	1	1	1	0	0	0	1	0	1	1	1	1	0	0	0	1	0	1	0	0	0	171.79	1736	1736	1	10	0.0034682	7.0074	By MS/MS
REV__Q69YQ0	REV__Q69YQ0	1	1	1			sp|Q69YQ0|CYTSA_HUMAN Cytospin-A OS=Homo sapiens OX=9606 GN=SPECC1L PE=1 SV=2	1	1	1	1	1	1	1	0	0	0	1	0	1	1	1	1	0	0	0	1	0	1	1	1	1	0	0	0	1	0	1	0	0	0	124.6	1117	1117	1	6	0.0054885	4968-06-01	By MS/MS
REV__Q8WZ42	REV__Q8WZ42	2	2	2			sp|Q8WZ42|TITIN_HUMAN Titin OS=Homo sapiens OX=9606 GN=TTN PE=1 SV=4	1	2	2	2	0	0	0	0	0	0	1	2	1	0	0	0	0	0	0	1	2	1	0	0	0	0	0	0	1	2	1	0	0	0	3816	34350	34350	1	6	0.0024969	10.947
REV__Q92522	REV__Q92522	1	1	1			sp|Q92522|H1X_HUMAN Histone H1.10 OS=Homo sapiens OX=9606 GN=H1-10 PE=1 SV=1	1	1	1	1	0	0	0	1	1	1	0	0	0	0	0	0	1	1	1	0	0	0	0	0	0	1	1	1	0	0	0	0	0	0	22.487	213	213	1	6	0.0065502	4401-06-01
REV__Q9H3E2	REV__Q9H3E2	2	2	2			sp|Q9H3E2|SNX25_HUMAN Sorting nexin-25 OS=Homo sapiens OX=9606 GN=SNX25 PE=1 SV=2	1	2	2	2	0	0	0	2	2	2	0	1	0	0	0	0	2	2	2	0	1	0	0	0	0	2	2	2	0	1	0	0	0	0	97.944	840	840	1	13	0.0013072	11.878
REV__Q9Y573	REV__Q9Y573	1	1	1			sp|Q9Y573|IPP_HUMAN Actin-binding protein IPP OS=Homo sapiens OX=9606 GN=IPP PE=1 SV=1	1	1	1	1	1	0	1	0	0	1	0	0	0	1	0	1	0	0	1	0	0	0	1	0	1	0	0	1	0	0	0	0	0	0	65.26	584	584	1	4	0.0095541	2171-06-01	By matching
[truncated: 59 more columns]

## Sheet: Common 87 proteins
Protein IDs	Majority protein IDs	Peptide counts (all)	Peptide counts (razor+unique)	Peptide counts (unique)	Protein names	Gene names	Fasta headers	Number of proteins	Peptides	Razor + unique peptides	Unique peptides	Peptides PSC1-1	Peptides PSC1-2	Peptides PSC1-3	Peptides PSC2-1	Peptides PSC2-2	Peptides PSC2-3	Peptides PSC3-1	Peptides PSC3-2	Peptides PSC3-3	Razor + unique peptides PSC1-1	Razor + unique peptides PSC1-2	Razor + unique peptides PSC1-3	Razor + unique peptides PSC2-1	Razor + unique peptides PSC2-2	Razor + unique peptides PSC2-3	Razor + unique peptides PSC3-1	Razor + unique peptides PSC3-2	Razor + unique peptides PSC3-3	Unique peptides PSC1-1	Unique peptides PSC1-2	Unique peptides PSC1-3	Unique peptides PSC2-1	Unique peptides PSC2-2	Unique peptides PSC2-3	Unique peptides PSC3-1	Unique peptides PSC3-2	Unique peptides PSC3-3	Sequence coverage [%]	Unique + razor sequence coverage [%]	Unique sequence coverage [%]	Mol. weight [kDa]	Sequence length	Sequence lengths	Fraction average	Fraction 1	Q-value	Score	Identification type PSC1-1
P63261	P63261	23	23	1	Actin, cytoplasmic 2;Actin, cytoplasmic 2, N-terminally processed	ACTG1	sp|P63261|ACTG_HUMAN Actin, cytoplasmic 2 OS=Homo sapiens OX=9606 GN=ACTG1 PE=1 SV=1	1	23	23	1	17	17	18	12	11	13	20	21	20	17	17	18	12	11	13	20	21	20	1	1	1	1	1	0	1	1	1	69.3	69.3	2021-05-04	41.792	375	375	1	288	0	323.31	By MS/MS
P04075	P04075	23	23	21	Fructose-bisphosphate aldolase A	ALDOA	sp|P04075|ALDOA_HUMAN Fructose-bisphosphate aldolase A OS=Homo sapiens OX=9606 GN=ALDOA PE=1 SV=2	1	23	23	21	18	17	18	0	0	2	22	20	22	18	17	18	0	0	2	22	20	22	17	15	17	0	0	2	20	18	20	84.1	84.1	74.7	39.42	364	364	1	173	0	230.32	By MS/MS
P07355;A6NMY6	P07355;A6NMY6	17;12	17;12	17;12	Annexin A2;Putative annexin A2-like protein	ANXA2	sp|P07355|ANXA2_HUMAN Annexin A2 OS=Homo sapiens OX=9606 GN=ANXA2 PE=1 SV=2;sp|A6NMY6|AXA2L_HUMAN Putative annexin A2-like protein OS=Homo sapiens OX=9606 GN=ANXA2P2 PE=5 SV=2	2	17	17	17	11	10	12	1	0	3	15	17	17	11	10	12	1	0	3	15	17	17	11	10	12	1	0	3	15	17	17	57.2	57.2	57.2	38.604	339	339;339	1	113	0	256.55	By MS/MS
P61769	P61769	7	7	7	Beta-2-microglobulin;Beta-2-microglobulin form pI 5.3	B2M	sp|P61769|B2MG_HUMAN Beta-2-microglobulin OS=Homo sapiens OX=9606 GN=B2M PE=1 SV=1	1	7	7	7	6	6	6	2	2	4	5	4	5	6	6	6	2	2	4	5	4	5	6	6	6	2	2	4	5	4	5	57.1	57.1	57.1	13.714	119	119	1	58	0	286.61	By MS/MS
P21810	P21810	17	17	17	Biglycan	BGN	sp|P21810|PGS1_HUMAN Biglycan OS=Homo sapiens OX=9606 GN=BGN PE=1 SV=2	1	17	17	17	11	12	12	6	6	8	13	11	10	11	12	12	6	6	8	13	11	10	11	12	12	6	6	8	13	11	10	53.5	53.5	53.5	41.654	368	368	1	140	0	323.31	By MS/MS
P00736;Q9NZP8	P00736	26;1	26;1	26;1	Complement C1r subcomponent;Complement C1r subcomponent heavy chain;Complement C1r subcomponent light chain	C1R	sp|P00736|C1R_HUMAN Complement C1r subcomponent OS=Homo sapiens OX=9606 GN=C1R PE=1 SV=2	2	26	26	26	21	24	23	2	0	2	20	24	22	21	24	23	2	0	2	20	24	22	21	24	23	2	0	2	20	24	22	47	47	47	80.118	705	705;487	1	200	0	278.98	By MS/MS
P09871	P09871	20	20	20	Complement C1s subcomponent;Complement C1s subcomponent heavy chain;Complement C1s subcomponent light chain	C1S	sp|P09871|C1S_HUMAN Complement C1s subcomponent OS=Homo sapiens OX=9606 GN=C1S PE=1 SV=1	1	20	20	20	16	19	16	2	1	3	18	19	16	16	19	16	2	1	3	18	19	16	16	19	16	2	1	3	18	19	16	45.9	45.9	45.9	76.684	688	688	1	130	0	207.08	By MS/MS
O43852	O43852	22	22	22	Calumenin	CALU	sp|O43852|CALU_HUMAN Calumenin OS=Homo sapiens OX=9606 GN=CALU PE=1 SV=2	1	22	22	22	15	15	16	1	2	2	19	19	19	15	15	16	1	2	2	19	19	19	15	15	16	1	2	2	19	19	19	73.3	73.3	73.3	37.106	315	315	1	163	0	276.11	By MS/MS
P16070	P16070	3	3	3	CD44 antigen	CD44	sp|P16070|CD44_HUMAN CD44 antigen OS=Homo sapiens OX=9606 GN=CD44 PE=1 SV=3	1	3	3	3	3	2	2	3	2	1	3	3	3	3	2	2	3	2	1	3	3	3	3	2	2	3	2	1	3	3	3	4	4	4	81.537	742	742	1	37	0	69.389	By MS/MS
P19022	P19022	14	14	14	Cadherin-2	CDH2	sp|P19022|CADH2_HUMAN Cadherin-2 OS=Homo sapiens OX=9606 GN=CDH2 PE=1 SV=4	1	14	14	14	7	7	5	3	4	4	12	10	9	7	7	5	3	4	4	12	10	9	7	7	5	3	4	4	12	10	9	20	20	20	99.808	906	906	1	84	0	114.1	By MS/MS
Q99715	Q99715	77	77	77	Collagen alpha-1(XII) chain	COL12A1	sp|Q99715|COCA1_HUMAN Collagen alpha-1(XII) chain OS=Homo sapiens OX=9606 GN=COL12A1 PE=1 SV=2	1	77	77	77	44	42	46	9	8	13	66	70	69	44	42	46	9	8	13	66	70	69	44	42	46	9	8	13	66	70	69	32.7	32.7	32.7	333.14	3063	3063	1	457	0	323.31	By MS/MS
P02452;CON__Q862S4	P02452	88;4	88;4	86;4	Collagen alpha-1(I) chain	COL1A1	sp|P02452|CO1A1_HUMAN Collagen alpha-1(I) chain OS=Homo sapiens OX=9606 GN=COL1A1 PE=1 SV=5	2	88	88	86	62	60	65	47	45	41	62	60	60	62	60	65	47	45	41	62	60	60	60	58	63	45	43	40	60	58	58	80.9	80.9	80.9	138.94	1464	1464;114	1	976	0	323.31	By MS/MS
P08123	P08123	82	82	82	Collagen alpha-2(I) chain	COL1A2	sp|P08123|CO1A2_HUMAN Collagen alpha-2(I) chain OS=Homo sapiens OX=9606 GN=COL1A2 PE=1 SV=7	1	82	82	82	61	62	67	45	46	40	62	59	59	61	62	67	45	46	40	62	59	59	61	62	67	45	46	40	62	59	59	72	72	72	129.31	1366	1366	1	997	0	323.31	By MS/MS
P02461	P02461	46	46	30	Collagen alpha-1(III) chain	COL3A1	sp|P02461|CO3A1_HUMAN Collagen alpha-1(III) chain OS=Homo sapiens OX=9606 GN=COL3A1 PE=1 SV=4	1	46	46	30	35	39	37	12	13	11	37	35	34	35	39	37	12	13	11	37	35	34	24	26	26	9	10	8	24	23	21	44.1	44.1	32.7	138.56	1466	1466	1	360	0	323.31	By MS/MS
P02462	P02462	14	14	12	Collagen alpha-1(IV) chain;Arresten	COL4A1	sp|P02462|CO4A1_HUMAN Collagen alpha-1(IV) chain OS=Homo sapiens OX=9606 GN=COL4A1 PE=1 SV=4	1	14	14	12	12	12	11	3	3	3	12	12	10	12	12	11	3	3	3	12	12	10	10	10	9	3	3	3	10	10	8	14	14	2021-04-13	160.61	1669	1669	1	127	0	152.7	By MS/MS
P08572	P08572	33	33	33	Collagen alpha-2(IV) chain;Canstatin	COL4A2	sp|P08572|CO4A2_HUMAN Collagen alpha-2(IV) chain OS=Homo sapiens OX=9606 GN=COL4A2 PE=1 SV=4	1	33	33	33	29	29	29	10	8	10	23	25	27	29	29	29	10	8	10	23	25	27	29	29	29	10	8	10	23	25	27	2021-03-29	2021-03-29	2021-03-29	167.55	1712	1712	1	263	0	307.19	By MS/MS
P20908;P13942;P25940	P20908	29;1;1	29;1;1	28;0;0	Collagen alpha-1(V) chain	COL5A1	sp|P20908|CO5A1_HUMAN Collagen alpha-1(V) chain OS=Homo sapiens OX=9606 GN=COL5A1 PE=1 SV=3	3	29	29	28	23	23	23	4	5	7	24	25	24	23	23	23	4	5	7	24	25	24	23	23	23	4	5	7	24	24	24	2021-08-19	2021-08-19	2021-02-19	183.56	1838	1838;1736;1745	1	213	0	323.31	By MS/MS
P05997	P05997	40	40	39	Collagen alpha-2(V) chain	COL5A2	sp|P05997|CO5A2_HUMAN Collagen alpha-2(V) chain OS=Homo sapiens OX=9606 GN=COL5A2 PE=1 SV=3	1	40	40	39	24	26	28	7	7	6	34	35	31	24	26	28	7	7	6	34	35	31	23	25	28	7	7	6	33	34	30	44.2	44.2	43.5	144.91	1499	1499	1	253	0	323.31	By MS/MS
P12109	P12109	46	46	46	Collagen alpha-1(VI) chain	COL6A1	sp|P12109|CO6A1_HUMAN Collagen alpha-1(VI) chain OS=Homo sapiens OX=9606 GN=COL6A1 PE=1 SV=3	1	46	46	46	34	36	35	9	7	17	39	36	36	34	36	35	9	7	17	39	36	36	34	36	35	9	7	17	39	36	36	58.1	58.1	58.1	108.53	1028	1028	1	422	0	323.31	By MS/MS
P12110	P12110	27	27	27	Collagen alpha-2(VI) chain	COL6A2	sp|P12110|CO6A2_HUMAN Collagen alpha-2(VI) chain OS=Homo sapiens OX=9606 GN=COL6A2 PE=1 SV=4	1	27	27	27	18	18	21	0	0	3	26	23	25	18	18	21	0	0	3	26	23	25	18	18	21	0	0	3	26	23	25	34.8	34.8	34.8	108.58	1019	1019	1	184	0	323.31	By MS/MS
P12111	P12111	99	99	99	Collagen alpha-3(VI) chain	COL6A3	sp|P12111|CO6A3_HUMAN Collagen alpha-3(VI) chain OS=Homo sapiens OX=9606 GN=COL6A3 PE=1 SV=5	1	99	99	99	56	47	53	1	2	6	94	94	94	56	47	53	1	2	6	94	94	94	56	47	53	1	2	6	94	94	94	42.7	42.7	42.7	343.67	3177	3177	1	558	0	323.31	By MS/MS
P01034	P01034	6	6	6	Cystatin-C	CST3	sp|P01034|CYTC_HUMAN Cystatin-C OS=Homo sapiens OX=9606 GN=CST3 PE=1 SV=1	1	6	6	6	2	4	3	3	3	4	6	6	5	2	4	3	3	3	4	6	6	5	2	4	3	3	3	4	6	6	5	42.5	42.5	42.5	15.799	146	146	1	44	0	80.578	By MS/MS
P29279	P29279	7	7	7	Connective tissue growth factor	CTGF	sp|P29279|CCN2_HUMAN CCN family member 2 OS=Homo sapiens OX=9606 GN=CCN2 PE=1 SV=2	1	7	7	7	3	4	4	0	0	2	4	6	4	3	4	4	0	0	2	4	6	4	3	4	4	0	0	2	4	6	4	2021-01-26	2021-01-26	2021-01-26	38.091	349	349	1	35	0	44.86	By MS/MS
Q96CG8	Q96CG8	6	6	6	Collagen triple helix repeat-containing protein 1	CTHRC1	sp|Q96CG8|CTHR1_HUMAN Collagen triple helix repeat-containing protein 1 OS=Homo sapiens OX=9606 GN=CTHRC1 PE=1 SV=1	1	6	6	6	5	3	1	1	2	1	6	6	6	5	3	1	1	2	1	6	6	6	5	3	1	1	2	1	6	6	6	38.3	38.3	38.3	26.224	243	243	1	37	0	94.192	By MS/MS
P07858	P07858	16	16	16	Cathepsin B;Cathepsin B light chain;Cathepsin B heavy chain	CTSB	sp|P07858|CATB_HUMAN Cathepsin B OS=Homo sapiens OX=9606 GN=CTSB PE=1 SV=3	1	16	16	16	5	7	4	2	2	1	15	15	15	5	7	4	2	2	1	15	15	15	5	7	4	2	2	1	15	15	15	55.2	55.2	55.2	37.821	339	339	1	92	0	148.73	By MS/MS
P07585	P07585	18	18	18	Decorin	DCN	sp|P07585|PGS2_HUMAN Decorin OS=Homo sapiens OX=9606 GN=DCN PE=1 SV=1	1	18	18	18	12	10	12	8	8	8	11	11	10	12	10	12	8	8	8	11	11	10	12	10	12	8	8	8	11	11	10	55.4	55.4	55.4	39.746	359	359	1	140	0	323.31	By MS/MS
Q9UBP4	Q9UBP4	13	13	13	Dickkopf-related protein 3	DKK3	sp|Q9UBP4|DKK3_HUMAN Dickkopf-related protein 3 OS=Homo sapiens OX=9606 GN=DKK3 PE=1 SV=2	1	13	13	13	10	11	12	4	6	5	11	10	11	10	11	12	4	6	5	11	10	11	10	11	12	4	6	5	11	10	11	60	60	60	38.39	350	350	1	129	0	241.37	By MS/MS
Q16610	Q16610	25	25	25	Extracellular matrix protein 1	ECM1	sp|Q16610|ECM1_HUMAN Extracellular matrix protein 1 OS=Homo sapiens OX=9606 GN=ECM1 PE=1 SV=2	1	25	25	25	20	22	23	5	7	11	17	18	19	20	22	23	5	7	11	17	18	19	20	22	23	5	7	11	17	18	19	59.8	59.8	59.8	60.673	540	540	1	189	0	199.81	By MS/MS
P68104;Q5VTE0;Q05639	P68104;Q5VTE0;Q05639	10;10;5	10;10;5	10;10;5	Elongation factor 1-alpha 1;Putative elongation factor 1-alpha-like 3;Elongation factor 1-alpha 2	EEF1A1	sp|P68104|EF1A1_HUMAN Elongation factor 1-alpha 1 OS=Homo sapiens OX=9606 GN=EEF1A1 PE=1 SV=1;sp|Q5VTE0|EF1A3_HUMAN Putative elongation factor 1-alpha-like 3 OS=Homo sapiens OX=9606 GN=EEF1A1P5 PE=5 SV=1;sp|Q05639|EF1A2_HUMAN Elongation factor 1-alpha 2 OS	3	10	10	10	3	4	3	1	2	1	10	9	10	3	4	3	1	2	1	10	9	10	3	4	3	1	2	1	10	9	10	2021-08-31	2021-08-31	2021-08-31	50.14	462	462;462;463	1	71	0	199.85	By matching
Q12805	Q12805	19	19	19	EGF-containing fibulin-like extracellular matrix protein 1	EFEMP1	sp|Q12805|FBLN3_HUMAN EGF-containing fibulin-like extracellular matrix protein 1 OS=Homo sapiens OX=9606 GN=EFEMP1 PE=1 SV=2	1	19	19	19	17	16	16	3	3	3	13	13	12	17	16	16	3	3	3	13	13	12	17	16	16	3	3	3	13	13	12	53.3	53.3	53.3	54.64	493	493	1	116	0	152.08	By MS/MS
P15311	P15311	20	12	12	Ezrin	EZR	sp|P15311|EZRI_HUMAN Ezrin OS=Homo sapiens OX=9606 GN=EZR PE=1 SV=4	1	20	12	12	11	8	7	2	1	0	19	20	18	6	4	3	2	1	0	11	12	11	6	4	3	2	1	0	11	12	11	36.2	2021-09-24	2021-09-24	69.412	586	586	1	60	0	101.77	By matching
Q9UBX5	Q9UBX5	10	10	10	Fibulin-5	FBLN5	sp|Q9UBX5|FBLN5_HUMAN Fibulin-5 OS=Homo sapiens OX=9606 GN=FBLN5 PE=1 SV=1	1	10	10	10	5	7	7	3	3	3	9	8	8	5	7	7	3	3	3	9	8	8	5	7	7	3	3	3	9	8	8	2021-03-22	2021-03-22	2021-03-22	50.18	448	448	1	54	0	74.45	By MS/MS
P35555	P35555	100	100	98	Fibrillin-1	FBN1	sp|P35555|FBN1_HUMAN Fibrillin-1 OS=Homo sapiens OX=9606 GN=FBN1 PE=1 SV=4	1	100	100	98	79	81	82	42	44	45	80	78	81	79	81	82	42	44	45	80	78	81	78	80	81	40	42	43	79	76	79	47.2	47.2	46.4	312.3	2871	2871	1	824	0	323.31	By MS/MS
P21333	P21333	97	97	88	Filamin-A	FLNA	sp|P21333|FLNA_HUMAN Filamin-A OS=Homo sapiens OX=9606 GN=FLNA PE=1 SV=4	1	97	97	88	40	37	37	3	2	4	93	93	91	40	37	37	3	2	4	93	93	91	37	35	34	3	2	3	84	84	82	56.4	56.4	53.5	280.74	2647	2647	1	561	0	323.31	By MS/MS
Q14315	Q14315	50	40	40	Filamin-C	FLNC	sp|Q14315|FLNC_HUMAN Filamin-C OS=Homo sapiens OX=9606 GN=FLNC PE=1 SV=3	1	50	40	40	5	4	5	1	0	2	49	46	42	2	2	2	1	0	2	39	36	32	2	2	2	1	0	2	39	36	32	2021-05-26	2021-03-22	2021-03-22	291.02	2725	2725	1	134	0	323.31	By matching
P02751	P02751	110	110	110	Fibronectin;Anastellin;Ugl-Y1;Ugl-Y2;Ugl-Y3	FN1	sp|P02751|FINC_HUMAN Fibronectin OS=Homo sapiens OX=9606 GN=FN1 PE=1 SV=5	1	110	110	110	93	89	90	39	42	36	91	87	84	93	89	90	39	42	36	91	87	84	93	89	90	39	42	36	91	87	84	60.3	60.3	60.3	272.32	2477	2477	1	1137	0	323.31	By MS/MS
Q12841	Q12841	30	30	30	Follistatin-related protein 1	FSTL1	sp|Q12841|FSTL1_HUMAN Follistatin-related protein 1 OS=Homo sapiens OX=9606 GN=FSTL1 PE=1 SV=1	1	30	30	30	18	22	23	18	20	17	19	20	19	18	22	23	18	20	17	19	20	19	18	22	23	18	20	17	19	20	19	70.8	70.8	70.8	34.985	308	308	1	273	0	323.31	By MS/MS
O95633	O95633	9	9	9	Follistatin-related protein 3	FSTL3	sp|O95633|FSTL3_HUMAN Follistatin-related protein 3 OS=Homo sapiens OX=9606 GN=FSTL3 PE=1 SV=1	1	9	9	9	5	7	6	3	3	4	6	7	6	5	7	6	3	3	4	6	7	6	5	7	6	3	3	4	6	7	6	35.7	35.7	35.7	27.663	263	263	1	50	0	72.739	By MS/MS
P50395	P50395	25	25	18	Rab GDP dissociation inhibitor beta	GDI2	sp|P50395|GDIB_HUMAN Rab GDP dissociation inhibitor beta OS=Homo sapiens OX=9606 GN=GDI2 PE=1 SV=2	1	25	25	18	12	11	12	0	0	2	24	25	25	12	11	12	0	0	2	24	25	25	9	8	10	0	0	1	17	18	18	67.9	67.9	48.3	50.663	445	445	1	152	0	323.31	By MS/MS
P06396	P06396	16	16	5	Gelsolin	GSN	sp|P06396|GELS_HUMAN Gelsolin OS=Homo sapiens OX=9606 GN=GSN PE=1 SV=1	1	16	16	5	12	16	14	2	2	4	11	10	10	12	16	14	2	2	4	11	10	10	5	5	5	0	0	0	3	3	3	2021-04-30	2021-04-30	2021-05-12	85.696	782	782	1	89	0	129.77	By MS/MS
P11142;P54652	P11142	26;7	26;7	23;4	Heat shock cognate 71 kDa protein	HSPA8	sp|P11142|HSP7C_HUMAN Heat shock cognate 71 kDa protein OS=Homo sapiens OX=9606 GN=HSPA8 PE=1 SV=1	2	26	26	23	12	9	12	0	0	2	25	26	25	12	9	12	0	0	2	25	26	25	9	7	10	0	0	2	22	23	22	48.5	48.5	45	70.897	646	646;639	1	163	0	309.34	By MS/MS
P04792	P04792	9	9	9	Heat shock protein beta-1	HSPB1	sp|P04792|HSPB1_HUMAN Heat shock protein beta-1 OS=Homo sapiens OX=9606 GN=HSPB1 PE=1 SV=2	1	9	9	9	4	3	3	1	1	3	8	8	8	4	3	3	1	1	3	8	8	8	4	3	3	1	1	3	8	8	8	63.9	63.9	63.9	22.782	205	205	1	46	0	85.8	By MS/MS
P98160	P98160	28	28	28	Basement membrane-specific heparan sulfate proteoglycan core protein;Endorepellin;LG3 peptide	HSPG2	sp|P98160|PGBM_HUMAN Basement membrane-specific heparan sulfate proteoglycan core protein OS=Homo sapiens OX=9606 GN=HSPG2 PE=1 SV=4	1	28	28	28	23	20	21	7	7	5	19	20	17	23	20	21	7	7	5	19	20	17	23	20	21	7	7	5	19	20	17	2021-06-07	2021-06-07	2021-06-07	468.83	4391	4391	1	166	0	217.83	By MS/MS
P18065	P18065	8	8	8	Insulin-like growth factor-binding protein 2	IGFBP2	sp|P18065|IBP2_HUMAN Insulin-like growth factor-binding protein 2 OS=Homo sapiens OX=9606 GN=IGFBP2 PE=1 SV=2	1	8	8	8	6	6	5	0	1	0	8	7	7	6	6	5	0	1	0	8	7	7	6	6	5	0	1	0	8	7	7	38.2	38.2	38.2	34.814	325	325	1	48	0	94.989	By MS/MS
P22692	P22692	11	11	11	Insulin-like growth factor-binding protein 4	IGFBP4	sp|P22692|IBP4_HUMAN Insulin-like growth factor-binding protein 4 OS=Homo sapiens OX=9606 GN=IGFBP4 PE=1 SV=2	1	11	11	11	6	6	6	4	3	3	7	7	6	6	6	6	4	3	3	7	7	6	6	6	6	4	3	3	7	7	6	43	43	43	27.934	258	258	1	73	0	116.97	By MS/MS
P24593	P24593	9	9	9	Insulin-like growth factor-binding protein 5	IGFBP5	sp|P24593|IBP5_HUMAN Insulin-like growth factor-binding protein 5 OS=Homo sapiens OX=9606 GN=IGFBP5 PE=1 SV=1	1	9	9	9	3	4	5	4	3	2	7	7	7	3	4	5	4	3	2	7	7	7	3	4	5	4	3	2	7	7	7	36.8	36.8	36.8	30.57	272	272	1	69	0	68.674	By MS/MS
P24592	P24592	5	5	5	Insulin-like growth factor-binding protein 6	IGFBP6	sp|P24592|IBP6_HUMAN Insulin-like growth factor-binding protein 6 OS=Homo sapiens OX=9606 GN=IGFBP6 PE=1 SV=1	1	5	5	5	4	3	4	3	3	4	4	3	3	4	3	4	3	3	4	4	3	3	4	3	4	3	3	4	4	3	3	2021-07-31	2021-07-31	2021-07-31	25.322	240	240	1	48	0	145.88	By MS/MS
Q16270	Q16270	22	22	22	Insulin-like growth factor-binding protein 7	IGFBP7	sp|Q16270|IBP7_HUMAN Insulin-like growth factor-binding protein 7 OS=Homo sapiens OX=9606 GN=IGFBP7 PE=1 SV=1	1	22	22	22	15	14	17	15	16	10	12	13	13	15	14	17	15	16	10	12	13	13	15	14	17	15	16	10	12	13	13	61	61	61	29.13	282	282	1	237	0	323.31	By MS/MS
O95965	O95965	11	11	11	Integrin beta-like protein 1	ITGBL1	sp|O95965|ITGBL_HUMAN Integrin beta-like protein 1 OS=Homo sapiens OX=9606 GN=ITGBL1 PE=2 SV=1	1	11	11	11	2	4	4	9	9	9	3	3	3	2	4	4	9	9	9	3	3	3	2	4	4	9	9	9	3	3	3	2021-06-30	2021-06-30	2021-06-30	53.921	494	494	1	56	0	90.701	By MS/MS
Q16363	Q16363	43	43	43	Laminin subunit alpha-4	LAMA4	sp|Q16363|LAMA4_HUMAN Laminin subunit alpha-4 OS=Homo sapiens OX=9606 GN=LAMA4 PE=1 SV=4	1	43	43	43	26	26	30	2	1	3	36	35	36	26	26	30	2	1	3	36	35	36	26	26	30	2	1	3	36	35	36	32.1	32.1	32.1	202.52	1823	1823	1	219	0	323.31	By MS/MS
P11047;Q9Y6N6	P11047	48;1	48;1	48;1	Laminin subunit gamma-1	LAMC1	sp|P11047|LAMC1_HUMAN Laminin subunit gamma-1 OS=Homo sapiens OX=9606 GN=LAMC1 PE=1 SV=3	2	48	48	48	34	40	38	3	3	3	43	43	44	34	40	38	3	3	3	43	43	44	34	40	38	3	3	3	43	43	44	42.8	42.8	42.8	177.6	1609	1609;1575	1	299	0	323.31	By MS/MS
P09382	P09382	8	8	8	Galectin-1	LGALS1	sp|P09382|LEG1_HUMAN Galectin-1 OS=Homo sapiens OX=9606 GN=LGALS1 PE=1 SV=2	1	8	8	8	6	6	5	1	1	5	8	7	8	6	6	5	1	1	5	8	7	8	6	6	5	1	1	5	8	7	8	83.7	83.7	83.7	14.716	135	135	1	86	0	224.75	By MS/MS
Q08380	Q08380	18	18	18	Galectin-3-binding protein	LGALS3BP	sp|Q08380|LG3BP_HUMAN Galectin-3-binding protein OS=Homo sapiens OX=9606 GN=LGALS3BP PE=1 SV=1	1	18	18	18	16	17	17	3	1	5	15	15	16	16	17	17	3	1	5	15	15	16	16	17	17	3	1	5	15	15	16	40.9	40.9	40.9	65.33	585	585	1	161	0	320.55	By MS/MS
P02545	P02545	37	37	36	Prelamin-A/C;Lamin-A/C	LMNA	sp|P02545|LMNA_HUMAN Prelamin-A/C OS=Homo sapiens OX=9606 GN=LMNA PE=1 SV=1	1	37	37	36	13	10	11	2	2	1	36	36	35	13	10	11	2	2	1	36	36	35	12	9	10	2	2	1	35	35	34	59	59	57.8	74.139	664	664	1	197	0	323.31	By MS/MS
P28300	P28300	11	11	11	Protein-lysine 6-oxidase	LOX	sp|P28300|LYOX_HUMAN Protein-lysine 6-oxidase OS=Homo sapiens OX=9606 GN=LOX PE=1 SV=2	1	11	11	11	5	4	6	2	3	1	10	11	10	5	4	6	2	3	1	10	11	10	5	4	6	2	3	1	10	11	10	45.8	45.8	45.8	46.944	417	417	1	55	0	78.346	By MS/MS
Q9Y4K0	Q9Y4K0	18	18	18	Lysyl oxidase homolog 2	LOXL2	sp|Q9Y4K0|LOXL2_HUMAN Lysyl oxidase homolog 2 OS=Homo sapiens OX=9606 GN=LOXL2 PE=1 SV=1	1	18	18	18	13	13	14	4	5	3	13	12	15	13	13	14	4	5	3	13	12	15	13	13	14	4	5	3	13	12	15	2021-07-29	2021-07-29	2021-07-29	86.724	774	774	1	104	0	129.82	By MS/MS
P09960	P09960	8	8	8	Leukotriene A-4 hydrolase	LTA4H	sp|P09960|LKHA4_HUMAN Leukotriene A-4 hydrolase OS=Homo sapiens OX=9606 GN=LTA4H PE=1 SV=2	1	8	8	8	1	1	2	0	0	2	8	8	8	1	1	2	0	0	2	8	8	8	1	1	2	0	0	2	8	8	8	2021-03-20	2021-03-20	2021-03-20	69.284	611	611	1	31	0	54.691	By matching
Q14767	Q14767	22	22	22	Latent-transforming growth factor beta-binding protein 2	LTBP2	sp|Q14767|LTBP2_HUMAN Latent-transforming growth factor beta-binding protein 2 OS=Homo sapiens OX=9606 GN=LTBP2 PE=1 SV=3	1	22	22	22	17	18	20	5	4	1	16	20	16	17	18	20	5	4	1	16	20	16	17	18	20	5	4	1	16	20	16	2021-01-18	2021-01-18	2021-01-18	195.05	1821	1821	1	123	0	144.79	By MS/MS
P51884	P51884	15	15	11	Lumican	LUM	sp|P51884|LUM_HUMAN Lumican OS=Homo sapiens OX=9606 GN=LUM PE=1 SV=2	1	15	15	11	13	12	13	6	7	7	11	12	11	13	12	13	6	7	7	11	12	11	9	8	9	4	5	5	8	9	8	45.6	45.6	2021-07-31	38.429	338	338	1	162	0	323.31	By MS/MS
Q13361	Q13361	4	4	4	Microfibrillar-associated protein 5	MFAP5	sp|Q13361|MFAP5_HUMAN Microfibrillar-associated protein 5 OS=Homo sapiens OX=9606 GN=MFAP5 PE=1 SV=1	1	4	4	4	2	2	2	4	4	3	3	1	2	2	2	2	4	4	3	3	1	2	2	2	2	4	4	3	3	1	2	22	22	22	19.611	173	173	1	28	0	40.027	By MS/MS
P03956	P03956	20	20	20	Interstitial collagenase;22 kDa interstitial collagenase;27 kDa interstitial collagenase	MMP1	sp|P03956|MMP1_HUMAN Interstitial collagenase OS=Homo sapiens OX=9606 GN=MMP1 PE=1 SV=3	1	20	20	20	1	2	1	0	1	3	19	20	19	1	2	1	0	1	3	19	20	19	1	2	1	0	1	3	19	20	19	54.8	54.8	54.8	54.006	469	469	1	96	0	184.1	By MS/MS
P08253	P08253	37	37	37	72 kDa type IV collagenase;PEX	MMP2	sp|P08253|MMP2_HUMAN 72 kDa type IV collagenase OS=Homo sapiens OX=9606 GN=MMP2 PE=1 SV=2	1	37	37	37	20	24	23	17	15	17	28	28	27	20	24	23	17	15	17	28	28	27	20	24	23	17	15	17	28	28	27	67	67	67	73.881	660	660	1	298	0	323.31	By MS/MS
Q02818	Q02818	19	19	19	Nucleobindin-1	NUCB1	sp|Q02818|NUCB1_HUMAN Nucleobindin-1 OS=Homo sapiens OX=9606 GN=NUCB1 PE=1 SV=4	1	19	19	19	12	12	13	3	3	4	17	14	15	12	12	13	3	3	4	17	14	15	12	12	13	3	3	4	17	14	15	54.2	54.2	54.2	53.879	461	461	1	127	0	146.89	By MS/MS
Q15113	Q15113	19	19	19	Procollagen C-endopeptidase enhancer 1	PCOLCE	sp|Q15113|PCOC1_HUMAN Procollagen C-endopeptidase enhancer 1 OS=Homo sapiens OX=9606 GN=PCOLCE PE=1 SV=2	1	19	19	19	16	15	16	4	5	5	15	13	15	16	15	16	4	5	5	15	13	15	16	15	16	4	5	5	15	13	15	60.4	60.4	60.4	47.972	449	449	1	139	0	157.73	By MS/MS
P07737	P07737	10	10	5	Profilin-1	PFN1	sp|P07737|PROF1_HUMAN Profilin-1 OS=Homo sapiens OX=9606 GN=PFN1 PE=1 SV=2	1	10	10	5	4	5	4	1	1	4	8	7	7	4	5	4	1	1	4	8	7	7	3	3	3	0	1	4	3	3	3	79.3	79.3	40	15.054	140	140	1	70	0	131.11	By MS/MS
P14618;P30613	P14618	31;1	31;1	31;1	Pyruvate kinase PKM	PKM	sp|P14618|KPYM_HUMAN Pyruvate kinase PKM OS=Homo sapiens OX=9606 GN=PKM PE=1 SV=4	2	31	31	31	18	22	16	0	2	2	31	31	29	18	22	16	0	2	2	31	31	29	18	22	16	0	2	2	31	31	29	66.1	66.1	66.1	57.936	531	531;574	1	194	0	323.31	By MS/MS
Q02809	Q02809	16	16	16	Procollagen-lysine,2-oxoglutarate 5-dioxygenase 1	PLOD1	sp|Q02809|PLOD1_HUMAN Procollagen-lysine,2-oxoglutarate 5-dioxygenase 1 OS=Homo sapiens OX=9606 GN=PLOD1 PE=1 SV=2	1	16	16	16	13	15	13	2	1	1	15	14	14	13	15	13	2	1	1	15	14	14	13	15	13	2	1	1	15	14	14	2021-06-29	2021-06-29	2021-06-29	83.549	727	727	1	104	0	183.76	By MS/MS
P00491	P00491	12	12	12	Purine nucleoside phosphorylase	PNP	sp|P00491|PNPH_HUMAN Purine nucleoside phosphorylase OS=Homo sapiens OX=9606 GN=PNP PE=1 SV=2	1	12	12	12	2	3	0	0	0	1	11	11	11	2	3	0	0	0	1	11	11	11	2	3	0	0	0	1	11	11	11	56.1	56.1	56.1	32.118	289	289	1	45	0	115.9	By matching
Q9Y617	Q9Y617	19	19	19	Phosphoserine aminotransferase	PSAT1	sp|Q9Y617|SERC_HUMAN Phosphoserine aminotransferase OS=Homo sapiens OX=9606 GN=PSAT1 PE=1 SV=2	1	19	19	19	8	9	9	2	1	1	18	16	16	8	9	9	2	1	1	18	16	16	8	9	9	2	1	1	18	16	16	68.6	68.6	68.6	40.422	370	370	1	107	0	195.18	By MS/MS
P26022	P26022	18	18	18	Pentraxin-related protein PTX3	PTX3	sp|P26022|PTX3_HUMAN Pentraxin-related protein PTX3 OS=Homo sapiens OX=9606 GN=PTX3 PE=1 SV=3	1	18	18	18	13	12	13	2	2	2	17	16	17	13	12	13	2	2	2	17	16	17	13	12	13	2	2	2	17	16	17	48.3	48.3	48.3	41.975	381	381	1	138	0	323.31	By MS/MS
O00391	O00391	37	37	37	Sulfhydryl oxidase 1	QSOX1	sp|O00391|QSOX1_HUMAN Sulfhydryl oxidase 1 OS=Homo sapiens OX=9606 GN=QSOX1 PE=1 SV=3	1	37	37	37	22	22	25	2	2	6	35	33	33	22	22	25	2	2	6	35	33	33	22	22	25	2	2	6	35	33	33	56.6	56.6	56.6	82.577	747	747	1	243	0	323.31	By MS/MS
P07093	P07093	17	17	17	Glia-derived nexin	SERPINE2	sp|P07093|GDN_HUMAN Glia-derived nexin OS=Homo sapiens OX=9606 GN=SERPINE2 PE=1 SV=1	1	17	17	17	14	14	16	2	2	4	16	12	13	14	14	16	2	2	4	16	12	13	14	14	16	2	2	4	16	12	13	51.8	51.8	51.8	44.002	398	398	1	110	0	146.91	By MS/MS
P36955	P36955	14	14	9	Pigment epithelium-derived factor	SERPINF1	sp|P36955|PEDF_HUMAN Pigment epithelium-derived factor OS=Homo sapiens OX=9606 GN=SERPINF1 PE=1 SV=4	1	14	14	9	9	11	11	2	2	3	11	10	10	9	11	11	2	2	3	11	10	10	5	7	7	0	0	1	8	8	8	41.1	41.1	2021-05-28	46.312	418	418	1	96	0	153.35	By MS/MS
P50454	P50454	16	16	16	Serpin H1	SERPINH1	sp|P50454|SERPH_HUMAN Serpin H1 OS=Homo sapiens OX=9606 GN=SERPINH1 PE=1 SV=2	1	16	16	16	11	13	10	1	1	3	15	15	15	11	13	10	1	1	3	15	15	15	11	13	10	1	1	3	15	15	15	52.9	52.9	52.9	46.44	418	418	1	112	0	287.07	By MS/MS
P09486	P09486	28	28	28	SPARC	SPARC	sp|P09486|SPRC_HUMAN SPARC OS=Homo sapiens OX=9606 GN=SPARC PE=1 SV=1	1	28	28	28	17	16	16	26	24	18	16	15	15	17	16	16	26	24	18	16	15	15	17	16	16	26	24	18	16	15	15	67.7	67.7	67.7	34.632	303	303	1	422	0	323.31	By MS/MS
O76061	O76061	8	8	8	Stanniocalcin-2	STC2	sp|O76061|STC2_HUMAN Stanniocalcin-2 OS=Homo sapiens OX=9606 GN=STC2 PE=1 SV=1	1	8	8	8	6	7	7	2	2	3	7	6	5	6	7	7	2	2	3	7	6	5	6	7	7	2	2	3	7	6	5	44	44	44	33.248	302	302	1	56	0	143.64	By MS/MS
Q15582	Q15582	40	40	40	Transforming growth factor-beta-induced protein ig-h3	TGFBI	sp|Q15582|BGH3_HUMAN Transforming growth factor-beta-induced protein ig-h3 OS=Homo sapiens OX=9606 GN=TGFBI PE=1 SV=1	1	40	40	40	22	30	29	17	16	21	32	30	28	22	30	29	17	16	21	32	30	28	22	30	29	17	16	21	32	30	28	70.7	70.7	70.7	74.68	683	683	1	374	0	323.31	By MS/MS
P07996	P07996	49	49	14	Thrombospondin-1	THBS1	sp|P07996|TSP1_HUMAN Thrombospondin-1 OS=Homo sapiens OX=9606 GN=THBS1 PE=1 SV=2	1	49	49	14	42	42	43	20	20	19	29	33	31	42	42	43	20	20	19	29	33	31	11	11	11	6	5	6	9	10	8	49.7	49.7	2021-04-14	129.38	1170	1170	1	351	0	323.31	By MS/MS
P35442	P35442	43	40	40	Thrombospondin-2	THBS2	sp|P35442|TSP2_HUMAN Thrombospondin-2 OS=Homo sapiens OX=9606 GN=THBS2 PE=1 SV=2	1	43	40	40	24	24	20	26	23	21	28	29	31	22	22	17	24	22	20	25	26	28	22	22	17	24	22	20	25	26	28	44.7	41.6	41.6	129.99	1172	1172	1	260	0	323.31	By MS/MS
P01033	P01033	9	9	9	Metalloproteinase inhibitor 1	TIMP1	sp|P01033|TIMP1_HUMAN Metalloproteinase inhibitor 1 OS=Homo sapiens OX=9606 GN=TIMP1 PE=1 SV=1	1	9	9	9	8	8	8	5	5	7	8	8	8	8	8	8	5	5	7	8	8	8	8	8	8	5	5	7	8	8	8	57.5	57.5	57.5	23.171	207	207	1	139	0	221.65	By MS/MS
P16035	P16035	13	13	13	Metalloproteinase inhibitor 2	TIMP2	sp|P16035|TIMP2_HUMAN Metalloproteinase inhibitor 2 OS=Homo sapiens OX=9606 GN=TIMP2 PE=1 SV=2	1	13	13	13	8	9	10	7	7	8	8	8	8	8	9	10	7	7	8	8	8	8	8	9	10	7	7	8	8	8	8	46.8	46.8	46.8	24.399	220	220	1	109	0	162.03	By MS/MS
Q9Y490;Q9Y4G6	Q9Y490	62;6	62;6	62;6	Talin-1	TLN1	sp|Q9Y490|TLN1_HUMAN Talin-1 OS=Homo sapiens OX=9606 GN=TLN1 PE=1 SV=3	2	62	62	62	9	5	9	1	1	3	60	57	58	9	5	9	1	1	3	60	57	58	9	5	9	1	1	3	60	57	58	40.3	40.3	40.3	269.76	2541	2541;2542	1	244	0	323.31	By matching
P60174	P60174	17	17	17	Triosephosphate isomerase	TPI1	sp|P60174|TPIS_HUMAN Triosephosphate isomerase OS=Homo sapiens OX=9606 GN=TPI1 PE=1 SV=3	1	17	17	17	13	14	13	1	3	5	15	14	15	13	14	13	1	3	5	15	14	15	13	14	13	1	3	5	15	14	15	76.6	76.6	76.6	30.791	286	286	1	148	0	196.65	By MS/MS
P67936	P67936	16	16	8	Tropomyosin alpha-4 chain	TPM4	sp|P67936|TPM4_HUMAN Tropomyosin alpha-4 chain OS=Homo sapiens OX=9606 GN=TPM4 PE=1 SV=3	1	16	16	8	9	6	10	4	4	4	11	12	12	9	6	10	4	4	4	11	12	12	5	3	5	2	2	1	7	7	8	49.2	49.2	2021-08-23	28.521	248	248	1	104	0	236.15	By MS/MS
P13611	P13611	25	25	25	Versican core protein	VCAN	sp|P13611|CSPG2_HUMAN Versican core protein OS=Homo sapiens OX=9606 GN=VCAN PE=1 SV=3	1	25	25	25	17	19	18	10	10	6	19	15	18	17	19	18	10	10	6	19	15	18	17	19	18	10	10	6	19	15	18	2021-09-09	2021-09-09	2021-09-09	372.82	3396	3396	1	159	0	275.56	By MS/MS
P55072	P55072	19	19	19	Transitional endoplasmic reticulum ATPase	VCP	sp|P55072|TERA_HUMAN Transitional endoplasmic reticulum ATPase OS=Homo sapiens OX=9606 GN=VCP PE=1 SV=4	1	19	19	19	3	1	1	2	1	1	17	17	17	3	1	1	2	1	1	17	17	17	3	1	1	2	1	1	17	17	17	34.9	34.9	34.9	89.321	806	806	1	69	0	157.17	By matching
P08670;P41219;CON__Q6ISB0;Q9NSB2;CON__Q9DCV7;CON__Q9NSB2;CON__P50446;CON__P02538;CON__P04259;CON__Q8BGZ7;CON__Q01546;CON__P12035;CON__P13647;CON__Q5XQN5;CON__Q8VED5;CON__P07744;CON__Q7RTT2;CON__Q8N1N4-2;CON__O95678;CON__P48668;P12036;CON__Q5XKE5;Q8N1N4;Q16352;P07196;P12035;Q01546;P14136;Q5XKE5;O95678;P48668;P04259;P07197;P02538;P13647;CON__Q922U2	P08670	42;3;2;2;2;2;1;1;1;1;1;1;1;1;1;1;1;1;1;1;1;1;1;1;1;1;1;1;1;1;1;1;1;1;1;1	42;3;2;2;2;2;1;1;1;1;1;1;1;1;1;1;1;1;1;1;1;1;1;1;1;1;1;1;1;1;1;1;1;1;1;1	37;2;0;0;0;0;0;0;0;0;0;0;0;0;0;0;0;0;0;0;0;0;0;0;0;0;0;0;0;0;0;0;0;0;0;0	Vimentin	VIM	sp|P08670|VIME_HUMAN Vimentin OS=Homo sapiens OX=9606 GN=VIM PE=1 SV=4	36	42	42	37	26	29	32	14	15	13	32	32	33	26	29	32	14	15	13	32	32	33	23	25	28	13	13	12	27	27	28	69.7	69.7	63.3	53.651	466	466;470;600;600;457;600;553;564;564;551;638;629;590;601;531;525;521;521;551;564;1026;535;520;499;543;628;638;432;535;551;564;564;916;564;590;580	1	340	0	323.31	By MS/MS
[truncated: 62 more columns]

## Sheet: Nine common proteins in top 25%
Protein IDs	Majority protein IDs	Peptide counts (all)	Peptide counts (razor+unique)	Peptide counts (unique)	Protein names	Gene names	Fasta headers	Number of proteins	Peptides	Razor + unique peptides	Unique peptides	Peptides PSC1-1	Peptides PSC1-2	Peptides PSC1-3	Peptides PSC2-1	Peptides PSC2-2	Peptides PSC2-3	Peptides PSC3-1	Peptides PSC3-2	Peptides PSC3-3	Razor + unique peptides PSC1-1	Razor + unique peptides PSC1-2	Razor + unique peptides PSC1-3	Razor + unique peptides PSC2-1	Razor + unique peptides PSC2-2	Razor + unique peptides PSC2-3	Razor + unique peptides PSC3-1	Razor + unique peptides PSC3-2	Razor + unique peptides PSC3-3	Unique peptides PSC1-1	Unique peptides PSC1-2	Unique peptides PSC1-3	Unique peptides PSC2-1	Unique peptides PSC2-2	Unique peptides PSC2-3	Unique peptides PSC3-1	Unique peptides PSC3-2	Unique peptides PSC3-3	Sequence coverage [%]	Unique + razor sequence coverage [%]	Unique sequence coverage [%]	Mol. weight [kDa]	Sequence length	Sequence lengths	Fraction average	Fraction 1	Q-value	Score	Identification type PSC1-1
P63261	P63261	23	23	1	Actin, cytoplasmic 2;Actin, cytoplasmic 2, N-terminally processed	ACTG1	sp|P63261|ACTG_HUMAN Actin, cytoplasmic 2 OS=Homo sapiens OX=9606 GN=ACTG1 PE=1 SV=1	1	23	23	1	17	17	18	12	11	13	20	21	20	17	17	18	12	11	13	20	21	20	1	1	1	1	1	0	1	1	1	69.3	69.3	2021-05-04	41.792	375	375	1	288	0	323.31	By MS/MS
P61769	P61769	7	7	7	Beta-2-microglobulin;Beta-2-microglobulin form pI 5.3	B2M	sp|P61769|B2MG_HUMAN Beta-2-microglobulin OS=Homo sapiens OX=9606 GN=B2M PE=1 SV=1	1	7	7	7	6	6	6	2	2	4	5	4	5	6	6	6	2	2	4	5	4	5	6	6	6	2	2	4	5	4	5	57.1	57.1	57.1	13.714	119	119	1	58	0	286.61	By MS/MS
P02452;CON__Q862S4	P02452	88;4	88;4	86;4	Collagen alpha-1(I) chain	COL1A1	sp|P02452|CO1A1_HUMAN Collagen alpha-1(I) chain OS=Homo sapiens OX=9606 GN=COL1A1 PE=1 SV=5	2	88	88	86	62	60	65	47	45	41	62	60	60	62	60	65	47	45	41	62	60	60	60	58	63	45	43	40	60	58	58	80.9	80.9	80.9	138.94	1464	1464;114	1	976	0	323.31	By MS/MS
P08123	P08123	82	82	82	Collagen alpha-2(I) chain	COL1A2	sp|P08123|CO1A2_HUMAN Collagen alpha-2(I) chain OS=Homo sapiens OX=9606 GN=COL1A2 PE=1 SV=7	1	82	82	82	61	62	67	45	46	40	62	59	59	61	62	67	45	46	40	62	59	59	61	62	67	45	46	40	62	59	59	72	72	72	129.31	1366	1366	1	997	0	323.31	By MS/MS
P02751	P02751	110	110	110	Fibronectin;Anastellin;Ugl-Y1;Ugl-Y2;Ugl-Y3	FN1	sp|P02751|FINC_HUMAN Fibronectin OS=Homo sapiens OX=9606 GN=FN1 PE=1 SV=5	1	110	110	110	93	89	90	39	42	36	91	87	84	93	89	90	39	42	36	91	87	84	93	89	90	39	42	36	91	87	84	60.3	60.3	60.3	272.32	2477	2477	1	1137	0	323.31	By MS/MS
Q16270	Q16270	22	22	22	Insulin-like growth factor-binding protein 7	IGFBP7	sp|Q16270|IBP7_HUMAN Insulin-like growth factor-binding protein 7 OS=Homo sapiens OX=9606 GN=IGFBP7 PE=1 SV=1	1	22	22	22	15	14	17	15	16	10	12	13	13	15	14	17	15	16	10	12	13	13	15	14	17	15	16	10	12	13	13	61	61	61	29.13	282	282	1	237	0	323.31	By MS/MS
P01033	P01033	9	9	9	Metalloproteinase inhibitor 1	TIMP1	sp|P01033|TIMP1_HUMAN Metalloproteinase inhibitor 1 OS=Homo sapiens OX=9606 GN=TIMP1 PE=1 SV=1	1	9	9	9	8	8	8	5	5	7	8	8	8	8	8	8	5	5	7	8	8	8	8	8	8	5	5	7	8	8	8	57.5	57.5	57.5	23.171	207	207	1	139	0	221.65	By MS/MS
P09486	P09486	28	28	28	SPARC	SPARC	sp|P09486|SPRC_HUMAN SPARC OS=Homo sapiens OX=9606 GN=SPARC PE=1 SV=1	1	28	28	28	17	16	16	26	24	18	16	15	15	17	16	16	26	24	18	16	15	15	17	16	16	26	24	18	16	15	15	67.7	67.7	67.7	34.632	303	303	1	422	0	323.31	By MS/MS
P08670;P41219;CON__Q6ISB0;Q9NSB2;CON__Q9DCV7;CON__Q9NSB2;CON__P50446;CON__P02538;CON__P04259;CON__Q8BGZ7;CON__Q01546;CON__P12035;CON__P13647;CON__Q5XQN5;CON__Q8VED5;CON__P07744;CON__Q7RTT2;CON__Q8N1N4-2;CON__O95678;CON__P48668;P12036;CON__Q5XKE5;Q8N1N4;Q16352;P07196;P12035;Q01546;P14136;Q5XKE5;O95678;P48668;P04259;P07197;P02538;P13647;CON__Q922U2	P08670	42;3;2;2;2;2;1;1;1;1;1;1;1;1;1;1;1;1;1;1;1;1;1;1;1;1;1;1;1;1;1;1;1;1;1;1	42;3;2;2;2;2;1;1;1;1;1;1;1;1;1;1;1;1;1;1;1;1;1;1;1;1;1;1;1;1;1;1;1;1;1;1	37;2;0;0;0;0;0;0;0;0;0;0;0;0;0;0;0;0;0;0;0;0;0;0;0;0;0;0;0;0;0;0;0;0;0;0	Vimentin	VIM	sp|P08670|VIME_HUMAN Vimentin OS=Homo sapiens OX=9606 GN=VIM PE=1 SV=4	36	42	42	37	26	29	32	14	15	13	32	32	33	26	29	32	14	15	13	32	32	33	23	25	28	13	13	12	27	27	28	69.7	69.7	63.3	53.651	466	466;470;600;600;457;600;553;564;564;551;638;629;590;601;531;525;521;521;551;564;1026;535;520;499;543;628;638;432;535;551;564;564;916;564;590;580	1	340	0	323.31	By MS/MS
[truncated: 59 more columns]
